# Supplementary material for: Comparative transcriptome analysis highlights the crucial roles of photosynthetic system in drought stress adaptation in upland rice
Source: Sci Rep. 2016 Jan 18;6:19349. doi: 10.1038/srep19349 (PMC4726002; doi:10.1038/srep19349)
Supplement: Supplementary Dataset 1 [file srep19349-s2.xls]

## Sheet: Sheet1
The significant GO terms annotation for orthologous gene pairs with Ka/Ks ratio bigger than 1.5
GO_accession	term_type	Term	queryitem	querytotal	refitem	reftotal	pvalue	FDR	entries
GO:0015979	P	photosynthesis	21	630	44	7370	1.4e-11	1.2e-08	// LOC_Os12g23200 // LOC_Os01g17170 // LOC_Os07g04840 // LOC_Os02g51080 // LOC_Os07g38960 // LOC_Os01g31690 // LOC_Os07g05480 // LOC_Os03g39610 // LOC_Os07g37240 // LOC_Os04g38410 // LOC_Os08g44680 // LOC_Os01g64960 // LOC_Os02g36850 // LOC_Os12g08770 // LOC_Os08g33820 // LOC_Os01g52240 // LOC_Os02g42570 // LOC_Os04g59440 // LOC_Os02g10390 // LOC_Os07g36080 // LOC_Os07g37550
GO:0009765	P	photosynthesis, light harvesting	10	630	14	7370	1.6e-08	4.8e-06	// LOC_Os02g10390 // LOC_Os07g38960 // LOC_Os01g52240 // LOC_Os07g37240 // LOC_Os04g38410 // LOC_Os03g39610 // LOC_Os01g64960 // LOC_Os08g33820 // LOC_Os04g59440 // LOC_Os07g37550
GO:0019684	P	photosynthesis, light reaction	11	630	17	7370	1.5e-08	4.8e-06	// LOC_Os02g10390 // LOC_Os07g38960 // LOC_Os01g31690 // LOC_Os01g52240 // LOC_Os07g37240 // LOC_Os04g38410 // LOC_Os03g39610 // LOC_Os01g64960 // LOC_Os08g33820 // LOC_Os04g59440 // LOC_Os07g37550
GO:0006412	P	translation	44	630	267	7370	3.1e-05	0.0069	// LOC_Os01g01060 // LOC_Os09g31180 // LOC_Os03g03360 // LOC_Os02g12800 // LOC_Os02g51790 // LOC_Os05g18750 // LOC_Os03g34040 // LOC_Os01g47660 // LOC_Os01g58220 // LOC_Os03g27260 // LOC_Os02g01560 // LOC_Os03g55150 // LOC_Os03g12020 // LOC_Os02g38210 // LOC_Os02g19770 // LOC_Os05g30530 // LOC_Os04g38530 // LOC_Os01g59730 // LOC_Os03g58204 // LOC_Os11g04370 // LOC_Os06g36160 // LOC_Os01g51020 // …
GO:0006979	P	response to oxidative stress	11	630	43	7370	0.00082	0.14	// LOC_Os05g04380 // LOC_Os11g18170 // LOC_Os06g22140 // LOC_Os04g59150 // LOC_Os04g46960 // LOC_Os09g29490 // LOC_Os02g14440 // LOC_Os04g56180 // LOC_Os07g02440 // LOC_Os01g73170 // LOC_Os03g17690
GO:0065004	P	protein-DNA complex assembly	5	630	12	7370	0.0022	0.19	// LOC_Os09g23730 // LOC_Os01g31800 // LOC_Os12g22650 // LOC_Os08g33100 // LOC_Os08g33190
GO:0034728	P	nucleosome organization	5	630	12	7370	0.0022	0.19	// LOC_Os09g23730 // LOC_Os01g31800 // LOC_Os12g22650 // LOC_Os08g33100 // LOC_Os08g33190
GO:0031497	P	chromatin assembly	5	630	12	7370	0.0022	0.19	// LOC_Os09g23730 // LOC_Os01g31800 // LOC_Os12g22650 // LOC_Os08g33100 // LOC_Os08g33190
GO:0006334	P	nucleosome assembly	5	630	12	7370	0.0022	0.19	// LOC_Os09g23730 // LOC_Os01g31800 // LOC_Os12g22650 // LOC_Os08g33100 // LOC_Os08g33190
GO:0006323	P	DNA packaging	5	630	12	7370	0.0022	0.19	// LOC_Os09g23730 // LOC_Os01g31800 // LOC_Os12g22650 // LOC_Os08g33100 // LOC_Os08g33190
GO:0006413	P	translational initiation	6	630	22	7370	0.0089	0.71	// LOC_Os05g49150 // LOC_Os02g19770 // LOC_Os06g23440 // LOC_Os03g55150 // LOC_Os01g58220 // LOC_Os03g21550
GO:0003735	F	structural constituent of ribosome	35	630	160	7370	3.1e-07	0.00019	// LOC_Os05g49150 // LOC_Os09g31470 // LOC_Os04g21950 // LOC_Os05g18750 // LOC_Os04g58730 // LOC_Os02g38210 // LOC_Os03g19120 // LOC_Os01g59730 // LOC_Os02g02510 // LOC_Os01g51020 // LOC_Os03g53340 // LOC_Os05g41780 // LOC_Os07g08460 // LOC_Os03g21550 // LOC_Os05g46430 // LOC_Os05g47880 // LOC_Os06g21690 // LOC_Os05g42190 // LOC_Os05g03860 // LOC_Os12g23090 // LOC_Os12g38000 // LOC_Os03g03360 // …
GO:0016491	F	oxidoreductase activity	91	630	613	7370	7.5e-07	0.00023	// LOC_Os05g49150 // LOC_Os09g31470 // LOC_Os04g21950 // LOC_Os05g18750 // LOC_Os10g08026 // LOC_Os04g58730 // LOC_Os02g38210 // LOC_Os03g19120 // LOC_Os01g59730 // LOC_Os02g02510 // LOC_Os01g51020 // LOC_Os03g53340 // LOC_Os05g41780 // LOC_Os07g08460 // LOC_Os03g21550 // LOC_Os05g46430 // LOC_Os06g04610 // LOC_Os06g21690 // LOC_Os05g42190 // LOC_Os05g03860 // LOC_Os12g23090 // LOC_Os12g38000 // …
GO:0005198	F	structural molecule activity	36	630	196	7370	1.5e-05	0.003	// LOC_Os05g49150 // LOC_Os09g31470 // LOC_Os04g21950 // LOC_Os05g18750 // LOC_Os04g58730 // LOC_Os02g38210 // LOC_Os03g19120 // LOC_Os01g59730 // LOC_Os02g02510 // LOC_Os01g51020 // LOC_Os03g53340 // LOC_Os05g41780 // LOC_Os07g08460 // LOC_Os03g21550 // LOC_Os05g46430 // LOC_Os05g47880 // LOC_Os06g21690 // LOC_Os05g42190 // LOC_Os05g03860 // LOC_Os12g23090 // LOC_Os12g38000 // LOC_Os03g03360 // …
GO:0020037	F	heme binding	28	630	142	7370	3.2e-05	0.0039	// LOC_Os03g09870 // LOC_Os06g12090 // LOC_Os06g39875 // LOC_Os02g43690 // LOC_Os06g43590 // LOC_Os05g49890 // LOC_Os04g30740
GO:0046906	F	tetrapyrrole binding	28	630	142	7370	3.2e-05	0.0039	// LOC_Os09g31470 // LOC_Os07g48550 // LOC_Os04g47990 // LOC_Os01g50940 // LOC_Os01g38610 // LOC_Os02g02830 // LOC_Os09g23730 // LOC_Os03g17460 // LOC_Os12g22630 // LOC_Os07g02800 // LOC_Os03g21710 // LOC_Os03g10210 // LOC_Os08g33050 // LOC_Os09g28354 // LOC_Os10g40740 // LOC_Os01g04930 // LOC_Os12g07120 // LOC_Os06g24070 // LOC_Os09g28310 // LOC_Os03g19120 // LOC_Os04g21950 // LOC_Os03g53150 // …
GO:0009055	F	electron carrier activity	43	630	271	7370	9.2e-05	0.008	// LOC_Os09g31470 // LOC_Os07g48550 // LOC_Os04g47990 // LOC_Os01g50940 // LOC_Os10g08026 // LOC_Os02g02830 // LOC_Os09g23730 // LOC_Os03g17460 // LOC_Os12g22630 // LOC_Os01g38610 // LOC_Os07g02800 // LOC_Os03g21710 // LOC_Os03g10210 // LOC_Os08g33050 // LOC_Os09g28354 // LOC_Os10g40740 // LOC_Os01g04930 // LOC_Os02g43790 // LOC_Os06g24070 // LOC_Os09g28310 // LOC_Os01g31690 // LOC_Os03g19120 // …
GO:0005506	F	iron ion binding	34	630	196	7370	7.9e-05	0.008	// LOC_Os07g08190 // LOC_Os03g52660 // LOC_Os10g41410 // LOC_Os06g43590 // LOC_Os07g31300 // LOC_Os03g20970
GO:0004497	F	monooxygenase activity	20	630	98	7370	0.00024	0.018	// LOC_Os10g07010 // LOC_Os04g38530 // LOC_Os04g33390 // LOC_Os06g44040 // LOC_Os03g12890 // LOC_Os07g34570 // LOC_Os05g33380 // LOC_Os10g08026 // LOC_Os03g38870 // LOC_Os06g43590 // LOC_Os06g03720 // LOC_Os04g40950 // LOC_Os06g04070 // LOC_Os03g20970 // LOC_Os07g08190 // LOC_Os02g43830 // LOC_Os06g40940 // LOC_Os02g19924 // LOC_Os03g52660 // LOC_Os02g56860 // LOC_Os03g60509 // LOC_Os06g49520 // …
GO:0045735	F	nutrient reservoir activity	5	630	10	7370	0.00081	0.055	// LOC_Os06g04070 // LOC_Os05g33380 // LOC_Os07g01110 // LOC_Os06g44040 // LOC_Os04g24140
GO:0016684	F	oxidoreductase activity, acting on peroxide as acceptor	11	630	46	7370	0.0015	0.083	// LOC_Os10g07010 // LOC_Os02g43830 // LOC_Os04g33390 // LOC_Os07g34570 // LOC_Os02g56860 // LOC_Os05g35580 // LOC_Os09g39230 // LOC_Os06g49520 // LOC_Os03g60509 // LOC_Os03g08360 // LOC_Os03g18130 // LOC_Os02g42570 // LOC_Os06g04070 // LOC_Os04g08350 // LOC_Os02g50240 // LOC_Os08g12840
GO:0004601	F	peroxidase activity	11	630	46	7370	0.0015	0.083	// LOC_Os07g08190 // LOC_Os03g52660 // LOC_Os04g43210 // LOC_Os06g43590 // LOC_Os04g38026 // LOC_Os07g31300 // LOC_Os12g32760 // LOC_Os03g01170 // LOC_Os07g01560
GO:0016209	F	antioxidant activity	12	630	56	7370	0.0025	0.12	// LOC_Os07g08190 // LOC_Os03g52660 // LOC_Os10g41410 // LOC_Os06g43590 // LOC_Os07g31300 // LOC_Os03g20970
GO:0005507	F	copper ion binding	8	630	29	7370	0.0025	0.12	// LOC_Os03g09870 // LOC_Os06g12090 // LOC_Os03g01300 // LOC_Os06g39875 // LOC_Os03g09230 // LOC_Os02g43690 // LOC_Os06g43590 // LOC_Os03g57970 // LOC_Os05g49890 // LOC_Os04g30740 // LOC_Os03g20970
GO:0016757	F	transferase activity, transferring glycosyl groups	32	630	224	7370	0.0035	0.15	// LOC_Os11g43550 // LOC_Os01g13480 // LOC_Os01g07376 // LOC_Os06g12190 // LOC_Os07g29410 // LOC_Os04g33680 // LOC_Os02g35900 // LOC_Os07g32570 // LOC_Os07g48510 // LOC_Os03g63420
GO:0070001	F	aspartic-type peptidase activity	10	630	46	7370	0.005	0.19	// LOC_Os07g08190 // LOC_Os03g52660 // LOC_Os10g41410 // LOC_Os06g43590 // LOC_Os07g31300 // LOC_Os03g20970
GO:0004190	F	aspartic-type endopeptidase activity	10	630	46	7370	0.005	0.19	// LOC_Os07g08190 // LOC_Os03g52660 // LOC_Os10g41410 // LOC_Os06g43590 // LOC_Os07g31300 // LOC_Os03g20970
GO:0050662	F	coenzyme binding	24	630	167	7370	0.0093	0.33	// LOC_Os07g08190 // LOC_Os03g52660 // LOC_Os10g41410 // LOC_Os06g43590 // LOC_Os07g31300 // LOC_Os03g20970
GO:0005840	C	ribosome	35	630	161	7370	3.6e-07	6.8e-05	// LOC_Os09g31470 // LOC_Os07g48550 // LOC_Os04g47990 // LOC_Os01g50940 // LOC_Os10g08026 // LOC_Os02g02830 // LOC_Os09g23730 // LOC_Os03g17460 // LOC_Os03g01230 // LOC_Os12g22630 // LOC_Os07g02800 // LOC_Os03g21710 // LOC_Os03g10210 // LOC_Os08g33050 // LOC_Os09g28354 // LOC_Os10g40740 // LOC_Os01g04930 // LOC_Os02g43790 // LOC_Os06g24070 // LOC_Os09g28310 // LOC_Os03g19120 // LOC_Os04g21950 // …
GO:0030529	C	ribonucleoprotein complex	35	630	189	7370	1.6e-05	0.0015	// LOC_Os03g52660 // LOC_Os07g08190 // LOC_Os07g31300 // LOC_Os03g20970 // LOC_Os06g43590
GO:0043232	C	intracellular non-membrane-bounded organelle	43	630	262	7370	4.2e-05	0.002	// LOC_Os10g07010 // LOC_Os02g56860 // LOC_Os01g18660 // LOC_Os03g08360 // LOC_Os08g12840
GO:0043228	C	non-membrane-bounded organelle	43	630	262	7370	4.2e-05	0.002	// LOC_Os03g09870 // LOC_Os06g12090 // LOC_Os06g39875 // LOC_Os02g43690 // LOC_Os06g43590 // LOC_Os05g49890 // LOC_Os04g30740
GO:0009521	C	photosystem	8	630	19	7370	9.5e-05	0.0035	// LOC_Os10g07010 // LOC_Os02g43830 // LOC_Os07g34520 // LOC_Os04g33390 // LOC_Os06g44040 // LOC_Os03g12890 // LOC_Os06g40940 // LOC_Os11g26860 // LOC_Os02g56860 // LOC_Os01g18660 // LOC_Os09g39230 // LOC_Os06g49520 // LOC_Os03g08360 // LOC_Os03g18130 // LOC_Os02g42570 // LOC_Os06g21690 // LOC_Os06g04070 // LOC_Os04g08350 // LOC_Os02g50240 // LOC_Os08g12840
GO:0034357	C	photosynthetic membrane	8	630	22	7370	0.00032	0.0084	// LOC_Os09g20090 // LOC_Os04g28990 // LOC_Os04g15920 // LOC_Os03g13390 // LOC_Os07g01110 // LOC_Os03g59120 // LOC_Os11g10510 // LOC_Os04g30420 // LOC_Os11g33120 // LOC_Os01g64120 // LOC_Os04g08550 // LOC_Os08g43190
GO:0009579	C	thylakoid	8	630	22	7370	0.00032	0.0084	// LOC_Os07g08190 // LOC_Os02g51080 // LOC_Os06g44040 // LOC_Os01g17170 // LOC_Os07g34570 // LOC_Os05g35580 // LOC_Os10g41410 // LOC_Os06g43590 // LOC_Os03g52660 // LOC_Os07g31300 // LOC_Os02g42570 // LOC_Os08g41990 // LOC_Os03g20970
GO:0005576	C	extracellular region	12	630	47	7370	0.00049	0.011	// LOC_Os05g49150 // LOC_Os04g40600 // LOC_Os11g04010 // LOC_Os03g57340 // LOC_Os02g48860 // LOC_Os02g38210 // LOC_Os01g27990 // LOC_Os04g41160 // LOC_Os10g40830 // LOC_Os02g17060 // LOC_Os01g59730 // LOC_Os05g48330 // LOC_Os03g10950 // LOC_Os06g30130 // LOC_Os06g51029 // LOC_Os01g51020 // LOC_Os03g50080 // LOC_Os06g45340 // LOC_Os03g48270 // LOC_Os01g52750 // LOC_Os03g21550 // LOC_Os05g46430 // …
GO:0000786	C	nucleosome	5	630	12	7370	0.0022	0.041	// LOC_Os10g07010 // LOC_Os02g43830 // LOC_Os04g33390 // LOC_Os02g56860 // LOC_Os09g39230 // LOC_Os06g49520 // LOC_Os03g08360 // LOC_Os03g18130 // LOC_Os02g42570 // LOC_Os04g08350 // LOC_Os02g50240 // LOC_Os08g12840
GO:0032993	C	protein-DNA complex	5	630	12	7370	0.0022	0.041	// LOC_Os07g08190 // LOC_Os03g52660 // LOC_Os10g41410 // LOC_Os06g43590 // LOC_Os07g31300 // LOC_Os03g20970
GO:0044436	C	thylakoid part	5	630	16	7370	0.0091	0.15	// LOC_Os07g08190 // LOC_Os03g52660 // LOC_Os10g41410 // LOC_Os06g43590 // LOC_Os07g31300 // LOC_Os03g20970
									// LOC_Os07g34570 // LOC_Os09g39230 // LOC_Os03g60509 // LOC_Os06g49520 // LOC_Os04g33390
									// LOC_Os06g12090 // LOC_Os04g08170 // LOC_Os06g39875 // LOC_Os08g01310 // LOC_Os02g43690 // LOC_Os05g49890 // LOC_Os04g35100
									// LOC_Os09g23730 // LOC_Os01g31800 // LOC_Os12g22650 // LOC_Os08g33100 // LOC_Os08g33190
									// LOC_Os01g31800 // LOC_Os12g22650 // LOC_Os08g33100 // LOC_Os05g34170 // LOC_Os09g23730 // LOC_Os08g33190 // LOC_Os04g53550
									// LOC_Os03g50080 // LOC_Os06g45340 // LOC_Os03g57340 // LOC_Os05g01950 // LOC_Os05g03630 // LOC_Os01g65480 // LOC_Os12g14070 // LOC_Os06g22690 // LOC_Os02g51570
									// LOC_Os07g08190 // LOC_Os03g52660 // LOC_Os10g41410 // LOC_Os06g43590 // LOC_Os07g31300 // LOC_Os03g20970
									// LOC_Os07g08190 // LOC_Os03g52660 // LOC_Os10g41410 // LOC_Os06g43590 // LOC_Os07g31300 // LOC_Os03g20970
									// LOC_Os07g08190 // LOC_Os03g52660 // LOC_Os10g41410 // LOC_Os06g43590 // LOC_Os07g31300 // LOC_Os03g20970
									// LOC_Os07g08190 // LOC_Os03g52660 // LOC_Os10g41410 // LOC_Os06g43590 // LOC_Os07g31300 // LOC_Os03g20970
									// LOC_Os09g31470 // LOC_Os06g44040 // LOC_Os04g21950 // LOC_Os10g08026 // LOC_Os04g58730 // LOC_Os03g19120 // LOC_Os03g12890 // LOC_Os06g49520 // LOC_Os03g18130 // LOC_Os02g02510 // LOC_Os03g53340 // LOC_Os05g41780 // LOC_Os07g08460 // LOC_Os05g06940 // LOC_Os06g04610 // LOC_Os06g21690 // LOC_Os04g24140 // LOC_Os05g42190 // LOC_Os05g03860 // LOC_Os06g43590 // LOC_Os12g23090 // LOC_Os02g08440 // …
									// LOC_Os11g43550 // LOC_Os06g12090 // LOC_Os09g31470 // LOC_Os07g48550 // LOC_Os06g12190 // LOC_Os01g50940 // LOC_Os05g49700 // LOC_Os10g08026 // LOC_Os01g13480 // LOC_Os02g02830 // LOC_Os09g23730 // LOC_Os03g17460 // LOC_Os04g21950 // LOC_Os12g22630 // LOC_Os01g38610 // LOC_Os07g02800 // LOC_Os03g21710 // LOC_Os03g10210 // LOC_Os08g33050 // LOC_Os09g28354 // LOC_Os10g40740 // LOC_Os01g04930 // …
									// LOC_Os05g49150 // LOC_Os03g57340 // LOC_Os02g38210 // LOC_Os01g27990 // LOC_Os04g41160 // LOC_Os05g18750 // LOC_Os03g10950 // LOC_Os06g30130 // LOC_Os01g51020 // LOC_Os03g50080 // LOC_Os06g45340 // LOC_Os03g48270 // LOC_Os11g04370 // LOC_Os05g46430 // LOC_Os04g35890 // LOC_Os03g12680 // LOC_Os05g47880 // LOC_Os04g59450 // LOC_Os06g21690 // LOC_Os05g25390 // LOC_Os03g21230 // LOC_Os12g43660 // …
									// LOC_Os06g07878 // LOC_Os07g43180 // LOC_Os05g33380 // LOC_Os10g30200 // LOC_Os04g24140
									// LOC_Os07g41360 // LOC_Os12g05550 // LOC_Os04g38530 // LOC_Os05g33380 // LOC_Os04g40950 // LOC_Os05g47880 // LOC_Os08g03290 // LOC_Os04g24140 // LOC_Os09g35800
									// LOC_Os05g49150 // LOC_Os09g31470 // LOC_Os04g21950 // LOC_Os03g57340 // LOC_Os10g08026 // LOC_Os03g13820 // LOC_Os07g48550 // LOC_Os02g38210 // LOC_Os01g27990 // LOC_Os04g41160 // LOC_Os03g19120 // LOC_Os01g59730 // LOC_Os03g10950 // LOC_Os06g30130 // LOC_Os02g02510 // LOC_Os01g51020 // LOC_Os03g50080 // LOC_Os03g53340 // LOC_Os05g41780 // LOC_Os06g45340 // LOC_Os05g42190 // LOC_Os03g48270 // …
									// LOC_Os01g31800 // LOC_Os12g22650 // LOC_Os07g41360 // LOC_Os08g33100 // LOC_Os05g34170 // LOC_Os09g23730 // LOC_Os08g33190 // LOC_Os04g53550
									// LOC_Os01g31800 // LOC_Os12g22650 // LOC_Os08g33100 // LOC_Os05g34170 // LOC_Os09g23730 // LOC_Os08g33190 // LOC_Os04g53550
									// LOC_Os11g43550 // LOC_Os06g12090 // LOC_Os05g36010 // LOC_Os09g31470 // LOC_Os07g48550 // LOC_Os06g12190 // LOC_Os01g50940 // LOC_Os05g49700 // LOC_Os10g08026 // LOC_Os01g13480 // LOC_Os02g02830 // LOC_Os09g23730 // LOC_Os03g17460 // LOC_Os04g21950 // LOC_Os12g22630 // LOC_Os01g38610 // LOC_Os07g02800 // LOC_Os03g21710 // LOC_Os03g10210 // LOC_Os06g39875 // LOC_Os08g33050 // LOC_Os09g28354 // …
									// LOC_Os07g08190 // LOC_Os01g20830 // LOC_Os02g31940 // LOC_Os03g60480 // LOC_Os07g49210 // LOC_Os03g52660 // LOC_Os06g43590 // LOC_Os04g57200 // LOC_Os07g48390 // LOC_Os07g31300 // LOC_Os02g37290 // LOC_Os04g51830 // LOC_Os03g22490 // LOC_Os09g31130 // LOC_Os07g26110
									// LOC_Os11g43550 // LOC_Os01g13480 // LOC_Os01g07376 // LOC_Os06g12190 // LOC_Os07g29410 // LOC_Os04g33680 // LOC_Os02g35900 // LOC_Os07g32570 // LOC_Os07g48510 // LOC_Os03g63420
									// LOC_Os07g08190 // LOC_Os03g52660 // LOC_Os10g41410 // LOC_Os06g43590 // LOC_Os07g31300 // LOC_Os03g20970
									// LOC_Os02g42570 // LOC_Os01g17170 // LOC_Os07g34570 // LOC_Os02g51080 // LOC_Os08g41990
									// LOC_Os10g07010 // LOC_Os04g56240 // LOC_Os08g01310 // LOC_Os03g52010 // LOC_Os02g37800 // LOC_Os02g09750 // LOC_Os04g35100 // LOC_Os05g28150 // LOC_Os01g51360 // LOC_Os02g56860 // LOC_Os04g42860 // LOC_Os03g64170 // LOC_Os10g08026 // LOC_Os07g23410 // LOC_Os08g41780 // LOC_Os03g08360 // LOC_Os05g11950 // LOC_Os02g44860 // LOC_Os02g44780 // LOC_Os01g18660 // LOC_Os07g09190 // LOC_Os05g06720 // …
									// LOC_Os11g37940 // LOC_Os02g43830 // LOC_Os06g40940 // LOC_Os04g33390 // LOC_Os06g44040 // LOC_Os03g12890 // LOC_Os04g41620 // LOC_Os11g26860 // LOC_Os09g39230 // LOC_Os06g49520 // LOC_Os03g18130 // LOC_Os06g21690 // LOC_Os06g04070 // LOC_Os04g08350 // LOC_Os02g50240
									// LOC_Os02g43830 // LOC_Os04g33390 // LOC_Os09g39230 // LOC_Os06g49520 // LOC_Os03g18130 // LOC_Os06g04070 // LOC_Os04g08350 // LOC_Os02g50240
									// LOC_Os09g35800 // LOC_Os04g38530 // LOC_Os05g33380 // LOC_Os04g40950 // LOC_Os08g03290 // LOC_Os04g24140
									// LOC_Os07g08190 // LOC_Os01g20830 // LOC_Os02g31940 // LOC_Os03g60480 // LOC_Os07g49210 // LOC_Os03g52660 // LOC_Os08g20570 // LOC_Os06g43590 // LOC_Os04g57200 // LOC_Os07g48390 // LOC_Os07g31300 // LOC_Os02g37290 // LOC_Os04g51830 // LOC_Os03g22490 // LOC_Os09g31130 // LOC_Os07g26110
									// LOC_Os03g09870 // LOC_Os01g20830 // LOC_Os03g01300 // LOC_Os05g34010 // LOC_Os06g39140 // LOC_Os07g34570 // LOC_Os06g05804 // LOC_Os08g20570 // LOC_Os06g12090 // LOC_Os06g43590 // LOC_Os12g32760 // LOC_Os03g01170 // LOC_Os04g30740 // LOC_Os03g20970 // LOC_Os07g26110 // LOC_Os07g08190 // LOC_Os02g31940 // LOC_Os03g52660 // LOC_Os03g09230 // LOC_Os04g37600 // LOC_Os04g36040 // LOC_Os04g38026 // …
									// LOC_Os09g31470 // LOC_Os07g48550 // LOC_Os04g47990 // LOC_Os01g50940 // LOC_Os01g38610 // LOC_Os03g38870 // LOC_Os09g23730 // LOC_Os03g17460 // LOC_Os12g22630 // LOC_Os07g02800 // LOC_Os03g21710 // LOC_Os03g10210 // LOC_Os08g33050 // LOC_Os09g28354 // LOC_Os10g40740 // LOC_Os01g04930 // LOC_Os12g07120 // LOC_Os06g24070 // LOC_Os09g28310 // LOC_Os03g19120 // LOC_Os04g21950 // LOC_Os03g53150 // …
									// LOC_Os07g08190 // LOC_Os03g52660 // LOC_Os10g41410 // LOC_Os06g43590 // LOC_Os07g31300 // LOC_Os03g20970
									// LOC_Os11g43550 // LOC_Os06g12090 // LOC_Os09g31470 // LOC_Os07g48550 // LOC_Os06g12190 // LOC_Os01g50940 // LOC_Os05g49700 // LOC_Os01g38610 // LOC_Os01g13480 // LOC_Os03g38870 // LOC_Os09g23730 // LOC_Os03g17460 // LOC_Os04g21950 // LOC_Os12g22630 // LOC_Os07g02800 // LOC_Os03g21710 // LOC_Os03g10210 // LOC_Os08g33050 // LOC_Os09g28354 // LOC_Os10g40740 // LOC_Os01g04930 // LOC_Os02g43790 // …
									// LOC_Os07g08190 // LOC_Os03g52660 // LOC_Os10g41410 // LOC_Os06g43590 // LOC_Os07g31300 // LOC_Os03g20970
									// LOC_Os10g02970 // LOC_Os01g49529 // LOC_Os10g08026 // LOC_Os02g02830 // LOC_Os05g03450 // LOC_Os01g13800 // LOC_Os11g25860 // LOC_Os12g35270 // LOC_Os03g12390 // LOC_Os06g43030 // LOC_Os12g43640 // LOC_Os04g08170 // LOC_Os01g27990 // LOC_Os10g39010 // LOC_Os03g18170 // LOC_Os03g13820 // LOC_Os03g48270 // LOC_Os09g28180 // LOC_Os08g08850 // LOC_Os03g10950 // LOC_Os08g01830 // LOC_Os06g30130 // …
									// LOC_Os01g19170 // LOC_Os10g08026 // LOC_Os06g46340 // LOC_Os01g27990 // LOC_Os10g40830 // LOC_Os06g49520 // LOC_Os01g59730 // LOC_Os05g48330 // LOC_Os03g10950 // LOC_Os03g18130 // LOC_Os05g41780 // LOC_Os03g48270 // LOC_Os05g06940 // LOC_Os05g11950 // LOC_Os08g34210 // LOC_Os04g24140 // LOC_Os05g25390 // LOC_Os03g21230 // LOC_Os03g59120 // LOC_Os12g23090 // LOC_Os12g38000 // LOC_Os08g12840 // …
									// LOC_Os01g17170 // LOC_Os02g43830 // LOC_Os06g40940 // LOC_Os02g51080 // LOC_Os04g33390 // LOC_Os06g44040 // LOC_Os03g12890 // LOC_Os07g34570 // LOC_Os05g35580 // LOC_Os11g26860 // LOC_Os09g39230 // LOC_Os06g49520 // LOC_Os08g41990 // LOC_Os03g18130 // LOC_Os06g21690 // LOC_Os06g04070 // LOC_Os04g08350 // LOC_Os02g50240 // LOC_Os04g24140
									// LOC_Os03g09870 // LOC_Os01g20830 // LOC_Os03g01300 // LOC_Os05g34010 // LOC_Os06g39140 // LOC_Os07g34570 // LOC_Os06g05804 // LOC_Os08g20570 // LOC_Os06g12090 // LOC_Os06g43590 // LOC_Os12g32760 // LOC_Os03g01170 // LOC_Os04g30740 // LOC_Os03g20970 // LOC_Os07g26110 // LOC_Os07g08190 // LOC_Os02g31940 // LOC_Os03g52660 // LOC_Os03g09230 // LOC_Os04g37600 // LOC_Os04g36040 // LOC_Os04g38026 // …
									// LOC_Os09g31470 // LOC_Os12g42400 // LOC_Os09g23730 // LOC_Os03g17460 // LOC_Os05g49700 // LOC_Os03g10210 // LOC_Os04g58730 // LOC_Os02g43790 // LOC_Os09g28310 // LOC_Os03g63740 // LOC_Os06g11860 // LOC_Os09g28354 // LOC_Os03g53340 // LOC_Os05g41780 // LOC_Os01g07376 // LOC_Os02g43690 // LOC_Os06g49840 // LOC_Os12g07120 // LOC_Os08g34360 // LOC_Os06g04610 // LOC_Os06g21690 // LOC_Os11g06170 // …
									// LOC_Os02g43830 // LOC_Os04g33390 // LOC_Os09g39230 // LOC_Os06g49520 // LOC_Os03g18130 // LOC_Os04g08350 // LOC_Os02g50240
									// LOC_Os01g17170 // LOC_Os02g43830 // LOC_Os02g51080 // LOC_Os04g33390 // LOC_Os08g41990 // LOC_Os07g34570 // LOC_Os05g35580 // LOC_Os09g39230 // LOC_Os06g49520 // LOC_Os03g18130 // LOC_Os06g04070 // LOC_Os04g08350 // LOC_Os02g50240
									// LOC_Os06g12090 // LOC_Os06g05804 // LOC_Os06g39875 // LOC_Os02g43690 // LOC_Os05g49890 // LOC_Os06g40050
									// LOC_Os10g07010 // LOC_Os02g43830 // LOC_Os04g33390 // LOC_Os02g56860 // LOC_Os09g39230 // LOC_Os06g49520 // LOC_Os03g08360 // LOC_Os03g18130 // LOC_Os02g42570 // LOC_Os04g08350 // LOC_Os02g50240 // LOC_Os08g12840
									// LOC_Os09g09370 // LOC_Os01g73250 // LOC_Os04g46960 // LOC_Os03g18850 // LOC_Os02g14440 // LOC_Os04g56180 // LOC_Os01g73170 // LOC_Os11g37940 // LOC_Os01g12580 // LOC_Os04g59150 // LOC_Os12g36850 // LOC_Os11g18170 // LOC_Os11g02610 // LOC_Os07g02440 // LOC_Os03g14900 // LOC_Os11g06720 // LOC_Os07g47620 // LOC_Os09g29490 // LOC_Os04g59450 // LOC_Os03g17690 // LOC_Os05g04380 // LOC_Os06g22140 // …
									// LOC_Os01g73250 // LOC_Os04g46960 // LOC_Os03g18850 // LOC_Os02g14440 // LOC_Os04g56180 // LOC_Os01g73170 // LOC_Os11g37940 // LOC_Os01g12580 // LOC_Os04g59150 // LOC_Os12g36850 // LOC_Os11g18170 // LOC_Os07g02440 // LOC_Os03g14900 // LOC_Os11g06720 // LOC_Os07g47620 // LOC_Os09g29490 // LOC_Os04g59450 // LOC_Os03g17690 // LOC_Os05g04380 // LOC_Os06g22140 // LOC_Os02g35450 // LOC_Os02g12660
									// LOC_Os09g31470 // LOC_Os12g42400 // LOC_Os09g23730 // LOC_Os03g17460 // LOC_Os05g49700 // LOC_Os03g10210 // LOC_Os04g58730 // LOC_Os02g43790 // LOC_Os09g28310 // LOC_Os06g11860 // LOC_Os09g28354 // LOC_Os03g53340 // LOC_Os05g41780 // LOC_Os01g07376 // LOC_Os02g43690 // LOC_Os06g49840 // LOC_Os12g07120 // LOC_Os08g34360 // LOC_Os11g06170 // LOC_Os05g03860 // LOC_Os07g42510 // LOC_Os08g33190 // …
									// LOC_Os09g31470 // LOC_Os07g48550 // LOC_Os04g47990 // LOC_Os01g50940 // LOC_Os01g38610 // LOC_Os03g38870 // LOC_Os09g23730 // LOC_Os03g17460 // LOC_Os12g22630 // LOC_Os07g02800 // LOC_Os03g21710 // LOC_Os03g10210 // LOC_Os08g33050 // LOC_Os09g28354 // LOC_Os10g40740 // LOC_Os01g04930 // LOC_Os12g07120 // LOC_Os06g24070 // LOC_Os09g28310 // LOC_Os03g19120 // LOC_Os04g21950 // LOC_Os03g53150 // …
									// LOC_Os06g40110 // LOC_Os09g31470 // LOC_Os07g48550 // LOC_Os04g47990 // LOC_Os01g50940 // LOC_Os01g38610 // LOC_Os03g38870 // LOC_Os09g23730 // LOC_Os03g17460 // LOC_Os12g22630 // LOC_Os07g02800 // LOC_Os03g21710 // LOC_Os03g10210 // LOC_Os08g33050 // LOC_Os09g28354 // LOC_Os10g40740 // LOC_Os01g04930 // LOC_Os02g43790 // LOC_Os06g24070 // LOC_Os09g28310 // LOC_Os03g19120 // LOC_Os04g21950 // …
									// LOC_Os09g31470 // LOC_Os12g42400 // LOC_Os09g23730 // LOC_Os03g17460 // LOC_Os05g49700 // LOC_Os03g10210 // LOC_Os04g58730 // LOC_Os02g43790 // LOC_Os09g28310 // LOC_Os06g11860 // LOC_Os09g28354 // LOC_Os03g53340 // LOC_Os05g41780 // LOC_Os01g07376 // LOC_Os02g43690 // LOC_Os06g49840 // LOC_Os12g07120 // LOC_Os08g34360 // LOC_Os11g06170 // LOC_Os05g03860 // LOC_Os07g42510 // LOC_Os08g33190 // …
									// LOC_Os02g43830 // LOC_Os06g40940 // LOC_Os04g33390 // LOC_Os06g44040 // LOC_Os03g12890 // LOC_Os02g19924 // LOC_Os11g26860 // LOC_Os09g39230 // LOC_Os06g49520 // LOC_Os03g60509 // LOC_Os03g18130 // LOC_Os06g21690 // LOC_Os06g04070 // LOC_Os04g08350 // LOC_Os02g50240 // LOC_Os07g01110
									// LOC_Os03g52660 // LOC_Os07g08190 // LOC_Os07g31300 // LOC_Os03g20970 // LOC_Os06g43590
									// LOC_Os10g07010 // LOC_Os02g56860 // LOC_Os01g18660 // LOC_Os03g08360 // LOC_Os08g12840
									// LOC_Os09g31470 // LOC_Os12g42400 // LOC_Os09g23730 // LOC_Os03g17460 // LOC_Os05g49700 // LOC_Os03g10210 // LOC_Os04g58730 // LOC_Os02g43790 // LOC_Os09g28310 // LOC_Os06g11860 // LOC_Os09g28354 // LOC_Os03g53340 // LOC_Os05g41780 // LOC_Os01g07376 // LOC_Os02g43690 // LOC_Os06g49840 // LOC_Os12g07120 // LOC_Os08g34360 // LOC_Os11g06170 // LOC_Os05g03860 // LOC_Os07g42510 // LOC_Os08g33190 // …
									// LOC_Os10g02970 // LOC_Os01g49529 // LOC_Os05g03450 // LOC_Os06g43590 // LOC_Os01g13800 // LOC_Os11g25860 // LOC_Os12g35270 // LOC_Os03g12390 // LOC_Os06g43030 // LOC_Os07g08190 // LOC_Os04g08170 // LOC_Os03g52660 // LOC_Os10g39010 // LOC_Os03g18170 // LOC_Os03g13820 // LOC_Os03g17300 // LOC_Os09g28180 // LOC_Os08g01830 // LOC_Os06g30130 // LOC_Os01g43350 // LOC_Os05g28520 // LOC_Os03g48270 // …
									// LOC_Os11g43550 // LOC_Os01g13480 // LOC_Os01g07376 // LOC_Os06g12190 // LOC_Os07g29410 // LOC_Os04g33680 // LOC_Os02g35900 // LOC_Os07g32570 // LOC_Os07g48510 // LOC_Os03g63420
									// LOC_Os06g44040 // LOC_Os04g24140 // LOC_Os05g33380 // LOC_Os10g30200 // LOC_Os06g04070 // LOC_Os06g07878 // LOC_Os07g01110 // LOC_Os07g43180
									// LOC_Os05g49150 // LOC_Os09g31470 // LOC_Os04g21950 // LOC_Os05g18750 // LOC_Os04g58730 // LOC_Os02g38210 // LOC_Os03g19120 // LOC_Os06g49520 // LOC_Os01g59730 // LOC_Os03g18130 // LOC_Os02g02510 // LOC_Os01g51020 // LOC_Os06g40110 // LOC_Os03g53340 // LOC_Os05g41780 // LOC_Os05g42190 // LOC_Os03g21550 // LOC_Os05g46430 // LOC_Os05g47880 // LOC_Os06g21690 // LOC_Os07g08460 // LOC_Os05g03860 // …
									// LOC_Os05g34010 // LOC_Os01g67640 // LOC_Os04g36040 // LOC_Os04g39030 // LOC_Os08g05910 // LOC_Os01g37590
									// LOC_Os06g12090 // LOC_Os04g08170 // LOC_Os01g07376 // LOC_Os06g39875 // LOC_Os08g01310 // LOC_Os01g48000 // LOC_Os02g43690 // LOC_Os05g43650 // LOC_Os05g49890 // LOC_Os04g35100
									// LOC_Os07g08190 // LOC_Os03g52660 // LOC_Os10g41410 // LOC_Os06g43590 // LOC_Os07g31300 // LOC_Os03g20970
									// LOC_Os06g40110 // LOC_Os09g31470 // LOC_Os07g48550 // LOC_Os06g43590 // LOC_Os04g47990 // LOC_Os01g50940 // LOC_Os10g08026 // LOC_Os03g38870 // LOC_Os09g23730 // LOC_Os03g17460 // LOC_Os06g03720 // LOC_Os07g31300 // LOC_Os12g22630 // LOC_Os01g38610 // LOC_Os07g02800 // LOC_Os03g21710 // LOC_Os03g10210 // LOC_Os08g33050 // LOC_Os09g28354 // LOC_Os10g40740 // LOC_Os07g08190 // LOC_Os02g43790 // …
									// LOC_Os11g37940 // LOC_Os09g38730 // LOC_Os04g24140 // LOC_Os04g41620 // LOC_Os05g33380 // LOC_Os06g51029 // LOC_Os06g07878 // LOC_Os10g30200 // LOC_Os07g43180
									// LOC_Os01g71090 // LOC_Os02g42310 // LOC_Os09g28000 // LOC_Os06g20040 // LOC_Os03g27190 // LOC_Os02g48860 // LOC_Os02g40080 // LOC_Os06g43930 // LOC_Os10g30200 // LOC_Os07g43180 // LOC_Os02g21040 // LOC_Os10g40830 // LOC_Os05g36010 // LOC_Os05g34170 // LOC_Os05g34870 // LOC_Os02g17060 // LOC_Os05g48330 // LOC_Os06g51029 // LOC_Os10g01134 // LOC_Os01g52750 // LOC_Os06g02780 // LOC_Os05g41670 // …
									// LOC_Os06g12090 // LOC_Os06g05804 // LOC_Os06g39875 // LOC_Os02g43690 // LOC_Os05g49890 // LOC_Os06g40050
									// LOC_Os07g08190 // LOC_Os02g31940 // LOC_Os03g52660 // LOC_Os06g43590 // LOC_Os07g31300 // LOC_Os09g31130
									// LOC_Os10g02970 // LOC_Os01g49529 // LOC_Os02g02830 // LOC_Os05g03450 // LOC_Os01g13800 // LOC_Os11g25860 // LOC_Os12g35270 // LOC_Os03g12390 // LOC_Os06g43030 // LOC_Os04g08170 // LOC_Os10g39010 // LOC_Os03g18170 // LOC_Os03g13820 // LOC_Os03g17300 // LOC_Os09g28180 // LOC_Os08g08850 // LOC_Os03g10950 // LOC_Os08g01830 // LOC_Os06g30130 // LOC_Os01g43350 // LOC_Os05g28520 // LOC_Os03g48270 // …
									// LOC_Os05g49150 // LOC_Os07g11110 // LOC_Os05g06940 // LOC_Os06g44040 // LOC_Os06g12190 // LOC_Os03g57340 // LOC_Os10g08026 // LOC_Os01g13480 // LOC_Os03g13820 // LOC_Os04g40950 // LOC_Os09g31470 // LOC_Os04g59440 // LOC_Os07g48550 // LOC_Os02g38210 // LOC_Os08g08500 // LOC_Os02g19924 // LOC_Os01g27990 // LOC_Os10g39010 // LOC_Os03g19120 // LOC_Os04g47990 // LOC_Os06g49520 // LOC_Os03g08490 // …
									// LOC_Os09g39230 // LOC_Os07g34570 // LOC_Os05g35580 // LOC_Os03g60509 // LOC_Os06g49520 // LOC_Os04g33390 // LOC_Os07g01110
									// LOC_Os02g43830 // LOC_Os06g40940 // LOC_Os04g33390 // LOC_Os06g44040 // LOC_Os03g12890 // LOC_Os11g26860 // LOC_Os09g39230 // LOC_Os06g49520 // LOC_Os03g18130 // LOC_Os06g21690 // LOC_Os06g04070 // LOC_Os04g08350 // LOC_Os02g50240
									// LOC_Os06g12090 // LOC_Os04g08170 // LOC_Os01g07376 // LOC_Os06g39875 // LOC_Os08g01310 // LOC_Os02g43690 // LOC_Os05g49890 // LOC_Os04g35100
									// LOC_Os07g49210 // LOC_Os01g20830 // LOC_Os02g31940 // LOC_Os03g60480 // LOC_Os04g57200 // LOC_Os07g48390 // LOC_Os02g37290 // LOC_Os03g22490 // LOC_Os09g31130 // LOC_Os07g26110
									// LOC_Os10g07010 // LOC_Os02g44780 // LOC_Os02g56860 // LOC_Os01g18660 // LOC_Os03g08360 // LOC_Os02g09750 // LOC_Os07g09190 // LOC_Os08g12840
									// LOC_Os07g08190 // LOC_Os03g52660 // LOC_Os05g35580 // LOC_Os03g38870 // LOC_Os10g41410 // LOC_Os06g43590 // LOC_Os06g03720 // LOC_Os07g31300 // LOC_Os05g06940 // LOC_Os03g20970 // LOC_Os04g24140
									// LOC_Os10g07010 // LOC_Os02g43830 // LOC_Os07g34520 // LOC_Os04g33390 // LOC_Os06g44040 // LOC_Os03g12890 // LOC_Os06g40940 // LOC_Os11g26860 // LOC_Os02g56860 // LOC_Os01g18660 // LOC_Os09g39230 // LOC_Os06g49520 // LOC_Os03g08360 // LOC_Os03g18130 // LOC_Os02g42570 // LOC_Os06g21690 // LOC_Os06g04070 // LOC_Os04g08350 // LOC_Os02g50240 // LOC_Os08g12840
									// LOC_Os10g07010 // LOC_Os02g43830 // LOC_Os07g34520 // LOC_Os04g33390 // LOC_Os06g44040 // LOC_Os03g12890 // LOC_Os06g40940 // LOC_Os11g26860 // LOC_Os02g56860 // LOC_Os01g18660 // LOC_Os09g39230 // LOC_Os06g49520 // LOC_Os03g08360 // LOC_Os03g18130 // LOC_Os02g42570 // LOC_Os06g21690 // LOC_Os06g04070 // LOC_Os04g08350 // LOC_Os02g50240 // LOC_Os08g12840
									// LOC_Os06g12090 // LOC_Os06g39875 // LOC_Os08g01310 // LOC_Os02g43690 // LOC_Os05g49890 // LOC_Os04g35100
									// LOC_Os09g35800 // LOC_Os04g38530 // LOC_Os05g33380 // LOC_Os04g40950 // LOC_Os08g03290 // LOC_Os04g24140
									// LOC_Os09g31470 // LOC_Os12g42400 // LOC_Os09g23730 // LOC_Os03g17460 // LOC_Os05g49700 // LOC_Os03g10210 // LOC_Os04g58730 // LOC_Os02g43790 // LOC_Os09g28310 // LOC_Os06g11860 // LOC_Os09g28354 // LOC_Os03g53340 // LOC_Os05g41780 // LOC_Os01g07376 // LOC_Os02g43690 // LOC_Os06g49840 // LOC_Os12g07120 // LOC_Os08g34360 // LOC_Os11g06170 // LOC_Os05g03860 // LOC_Os07g42510 // LOC_Os08g33190 // …
									// LOC_Os09g23730 // LOC_Os01g31800 // LOC_Os12g22650 // LOC_Os08g33100 // LOC_Os08g33190
									// LOC_Os05g49150 // LOC_Os09g31470 // LOC_Os04g40600 // LOC_Os04g21950 // LOC_Os03g57340 // LOC_Os10g08026 // LOC_Os03g13820 // LOC_Os05g34170 // LOC_Os02g48860 // LOC_Os06g43930 // LOC_Os07g48550 // LOC_Os02g38210 // LOC_Os01g27990 // LOC_Os10g39010 // LOC_Os10g40830 // LOC_Os02g17060 // LOC_Os01g59730 // LOC_Os05g48330 // LOC_Os03g10950 // LOC_Os06g30130 // LOC_Os02g02510 // LOC_Os06g51029 // …
									// LOC_Os01g17170 // LOC_Os02g51080 // LOC_Os03g38870 // LOC_Os02g42570 // LOC_Os03g20010 // LOC_Os04g24140
									// LOC_Os01g31800 // LOC_Os12g22650 // LOC_Os08g33100 // LOC_Os05g34170 // LOC_Os09g23730 // LOC_Os08g33190 // LOC_Os04g53550
									// LOC_Os01g31800 // LOC_Os12g22650 // LOC_Os08g33100 // LOC_Os05g34170 // LOC_Os09g23730 // LOC_Os08g33190 // LOC_Os04g53550
									// LOC_Os09g31470 // LOC_Os07g48550 // LOC_Os04g47990 // LOC_Os01g50940 // LOC_Os01g38610 // LOC_Os03g38870 // LOC_Os09g23730 // LOC_Os03g17460 // LOC_Os12g22630 // LOC_Os07g02800 // LOC_Os03g21710 // LOC_Os03g10210 // LOC_Os08g33050 // LOC_Os09g28354 // LOC_Os10g40740 // LOC_Os01g04930 // LOC_Os12g07120 // LOC_Os06g24070 // LOC_Os09g28310 // LOC_Os03g19120 // LOC_Os04g21950 // LOC_Os03g53150 // …
									// LOC_Os09g31470 // LOC_Os07g48550 // LOC_Os04g47990 // LOC_Os01g50940 // LOC_Os01g38610 // LOC_Os03g38870 // LOC_Os09g23730 // LOC_Os03g17460 // LOC_Os12g22630 // LOC_Os07g02800 // LOC_Os03g21710 // LOC_Os03g10210 // LOC_Os08g33050 // LOC_Os09g28354 // LOC_Os10g40740 // LOC_Os01g04930 // LOC_Os02g43790 // LOC_Os06g24070 // LOC_Os09g28310 // LOC_Os01g31690 // LOC_Os03g19120 // LOC_Os04g21950 // …
									// LOC_Os10g07010 // LOC_Os02g43830 // LOC_Os07g34520 // LOC_Os04g33390 // LOC_Os06g44040 // LOC_Os03g12890 // LOC_Os06g40940 // LOC_Os11g26860 // LOC_Os02g56860 // LOC_Os01g18660 // LOC_Os09g39230 // LOC_Os06g49520 // LOC_Os03g08360 // LOC_Os03g18130 // LOC_Os02g42570 // LOC_Os06g21690 // LOC_Os06g04070 // LOC_Os04g08350 // LOC_Os02g50240 // LOC_Os08g12840
									// LOC_Os11g43550 // LOC_Os01g13480 // LOC_Os01g07376 // LOC_Os06g12190 // LOC_Os07g29410 // LOC_Os04g33680 // LOC_Os02g35900 // LOC_Os07g32570 // LOC_Os07g48510 // LOC_Os03g63420
									// LOC_Os09g31470 // LOC_Os07g48550 // LOC_Os04g47990 // LOC_Os01g50940 // LOC_Os01g38610 // LOC_Os03g38870 // LOC_Os09g23730 // LOC_Os03g17460 // LOC_Os12g22630 // LOC_Os07g02800 // LOC_Os03g21710 // LOC_Os03g10210 // LOC_Os08g33050 // LOC_Os09g28354 // LOC_Os10g40740 // LOC_Os01g04930 // LOC_Os12g07120 // LOC_Os06g24070 // LOC_Os09g28310 // LOC_Os03g19120 // LOC_Os04g21950 // LOC_Os03g53150 // …
									// LOC_Os01g31800 // LOC_Os12g22650 // LOC_Os08g33100 // LOC_Os05g34170 // LOC_Os09g23730 // LOC_Os08g33190 // LOC_Os04g53550
									// LOC_Os07g08190 // LOC_Os02g10390 // LOC_Os07g38960 // LOC_Os01g31690 // LOC_Os01g52240 // LOC_Os07g37240 // LOC_Os04g38410 // LOC_Os03g39610 // LOC_Os01g64960 // LOC_Os06g43590 // LOC_Os03g52660 // LOC_Os08g33820 // LOC_Os05g33380 // LOC_Os07g31300 // LOC_Os04g59440 // LOC_Os01g64120 // LOC_Os07g37550
									// LOC_Os09g23730 // LOC_Os01g31800 // LOC_Os12g22650 // LOC_Os08g33100 // LOC_Os08g33190
									// LOC_Os02g43830 // LOC_Os06g40940 // LOC_Os04g33390 // LOC_Os06g44040 // LOC_Os03g12890 // LOC_Os11g26860 // LOC_Os09g39230 // LOC_Os06g49520 // LOC_Os03g18130 // LOC_Os06g21690 // LOC_Os06g04070 // LOC_Os04g08350 // LOC_Os02g50240
									// LOC_Os11g37940 // LOC_Os07g41360 // LOC_Os02g16800 // LOC_Os02g17534 // LOC_Os04g41620 // LOC_Os01g57854
									// LOC_Os09g31470 // LOC_Os07g48550 // LOC_Os04g47990 // LOC_Os01g50940 // LOC_Os10g08026 // LOC_Os03g38870 // LOC_Os09g23730 // LOC_Os03g17460 // LOC_Os03g01230 // LOC_Os12g22630 // LOC_Os07g02800 // LOC_Os03g21710 // LOC_Os03g10210 // LOC_Os08g33050 // LOC_Os09g28354 // LOC_Os10g40740 // LOC_Os01g04930 // LOC_Os02g43790 // LOC_Os06g24070 // LOC_Os09g28310 // LOC_Os03g19120 // LOC_Os04g21950 // …
									// LOC_Os05g34010 // LOC_Os01g67640 // LOC_Os04g36040 // LOC_Os04g39030 // LOC_Os08g05910 // LOC_Os01g37590
									// LOC_Os10g02970 // LOC_Os01g49529 // LOC_Os05g03450 // LOC_Os01g13800 // LOC_Os11g25860 // LOC_Os12g35270 // LOC_Os03g12390 // LOC_Os06g43030 // LOC_Os04g08170 // LOC_Os10g39010 // LOC_Os03g18170 // LOC_Os03g13820 // LOC_Os03g17300 // LOC_Os09g28180 // LOC_Os08g01830 // LOC_Os06g30130 // LOC_Os01g43350 // LOC_Os05g28520 // LOC_Os03g48270 // LOC_Os01g48000 // LOC_Os04g35890 // LOC_Os03g12680 // …
									// LOC_Os09g31470 // LOC_Os07g48550 // LOC_Os04g47990 // LOC_Os01g50940 // LOC_Os01g38610 // LOC_Os03g38870 // LOC_Os09g23730 // LOC_Os03g17460 // LOC_Os12g22630 // LOC_Os07g02800 // LOC_Os03g21710 // LOC_Os03g10210 // LOC_Os08g33050 // LOC_Os09g28354 // LOC_Os10g40740 // LOC_Os01g04930 // LOC_Os12g07120 // LOC_Os06g24070 // LOC_Os09g28310 // LOC_Os03g19120 // LOC_Os04g21950 // LOC_Os03g53150 // …
									// LOC_Os07g09190 // LOC_Os03g60509 // LOC_Os02g09750 // LOC_Os07g01110 // LOC_Os04g24140
									// LOC_Os10g02970 // LOC_Os01g49529 // LOC_Os02g02830 // LOC_Os05g03450 // LOC_Os01g13800 // LOC_Os11g25860 // LOC_Os12g35270 // LOC_Os03g12390 // LOC_Os06g43030 // LOC_Os12g43640 // LOC_Os04g08170 // LOC_Os01g27990 // LOC_Os10g39010 // LOC_Os03g18170 // LOC_Os03g13820 // LOC_Os03g48270 // LOC_Os09g28180 // LOC_Os08g08850 // LOC_Os03g10950 // LOC_Os08g01830 // LOC_Os06g30130 // LOC_Os01g43350 // …
									// LOC_Os06g12090 // LOC_Os04g08170 // LOC_Os01g07376 // LOC_Os06g39875 // LOC_Os08g01310 // LOC_Os02g43690 // LOC_Os05g49890 // LOC_Os04g35100
									// LOC_Os05g49150 // LOC_Os09g31470 // LOC_Os04g21950 // LOC_Os12g38000 // LOC_Os04g58730 // LOC_Os02g38210 // LOC_Os02g19924 // LOC_Os03g19120 // LOC_Os06g49520 // LOC_Os01g59730 // LOC_Os03g18130 // LOC_Os02g02510 // LOC_Os01g51020 // LOC_Os06g40110 // LOC_Os03g53340 // LOC_Os05g41780 // LOC_Os05g42190 // LOC_Os03g21550 // LOC_Os05g46430 // LOC_Os05g47880 // LOC_Os06g21690 // LOC_Os07g34190 // …
									// LOC_Os07g08190 // LOC_Os03g52660 // LOC_Os03g38870 // LOC_Os10g41410 // LOC_Os06g43590 // LOC_Os06g03720 // LOC_Os07g31300 // LOC_Os05g06940 // LOC_Os03g20970 // LOC_Os04g24140
									// LOC_Os09g31470 // LOC_Os07g48550 // LOC_Os04g47990 // LOC_Os01g50940 // LOC_Os01g38610 // LOC_Os03g38870 // LOC_Os09g23730 // LOC_Os03g17460 // LOC_Os12g22630 // LOC_Os07g02800 // LOC_Os03g21710 // LOC_Os03g10210 // LOC_Os08g33050 // LOC_Os09g28354 // LOC_Os10g40740 // LOC_Os01g04930 // LOC_Os12g07120 // LOC_Os06g24070 // LOC_Os09g28310 // LOC_Os03g19120 // LOC_Os04g21950 // LOC_Os03g53150 // …
									// LOC_Os06g12090 // LOC_Os06g05804 // LOC_Os06g39875 // LOC_Os02g43690 // LOC_Os05g49890 // LOC_Os06g40050
									// LOC_Os11g18170 // LOC_Os05g04380 // LOC_Os01g12580 // LOC_Os06g22140 // LOC_Os04g59150 // LOC_Os04g46960 // LOC_Os09g29490 // LOC_Os02g14440 // LOC_Os04g56180 // LOC_Os07g02440 // LOC_Os01g73170 // LOC_Os03g17690
									// LOC_Os11g37940 // LOC_Os06g44040 // LOC_Os09g38730 // LOC_Os04g24140 // LOC_Os04g41620 // LOC_Os05g33380 // LOC_Os10g30200 // LOC_Os06g51029 // LOC_Os06g04070 // LOC_Os06g07878 // LOC_Os07g01110 // LOC_Os07g43180
									// LOC_Os03g09870 // LOC_Os01g20830 // LOC_Os03g01300 // LOC_Os05g34010 // LOC_Os06g39140 // LOC_Os07g34570 // LOC_Os06g05804 // LOC_Os08g20570 // LOC_Os06g12090 // LOC_Os06g43590 // LOC_Os12g32760 // LOC_Os03g01170 // LOC_Os04g30740 // LOC_Os03g20970 // LOC_Os07g26110 // LOC_Os07g08190 // LOC_Os02g31940 // LOC_Os03g52660 // LOC_Os05g31620 // LOC_Os03g09230 // LOC_Os04g37600 // LOC_Os04g36040 // …
									// LOC_Os10g07010 // LOC_Os02g44780 // LOC_Os02g56860 // LOC_Os03g08360 // LOC_Os02g09750 // LOC_Os07g09190 // LOC_Os08g12840
									// LOC_Os09g23730 // LOC_Os01g31800 // LOC_Os12g22650 // LOC_Os08g33100 // LOC_Os08g33190
									// LOC_Os05g49150 // LOC_Os01g19170 // LOC_Os09g31470 // LOC_Os05g06940 // LOC_Os06g44040 // LOC_Os04g21950 // LOC_Os03g57340 // LOC_Os04g56240 // LOC_Os10g08026 // LOC_Os03g13820 // LOC_Os03g52010 // LOC_Os04g40950 // LOC_Os02g48860 // LOC_Os06g43930 // LOC_Os07g48550 // LOC_Os02g38210 // LOC_Os05g28150 // LOC_Os10g28120 // LOC_Os06g46340 // LOC_Os02g19924 // LOC_Os01g27990 // LOC_Os10g39010 // …
									// LOC_Os07g08190 // LOC_Os03g52660 // LOC_Os03g38870 // LOC_Os10g41410 // LOC_Os06g43590 // LOC_Os06g03720 // LOC_Os07g31300 // LOC_Os05g06940 // LOC_Os03g20970 // LOC_Os04g24140
									// LOC_Os03g14010 // LOC_Os01g19170 // LOC_Os12g05550 // LOC_Os01g71340 // LOC_Os04g41620 // LOC_Os07g32600 // LOC_Os06g13830 // LOC_Os08g03290 // LOC_Os11g37940 // LOC_Os10g28120 // LOC_Os06g46340 // LOC_Os07g41360 // LOC_Os04g38530 // LOC_Os10g28080 // LOC_Os04g40950 // LOC_Os06g39060 // LOC_Os04g51390 // LOC_Os04g16680 // LOC_Os01g64110 // LOC_Os01g54300 // LOC_Os01g64170 // LOC_Os10g28050 // …
									// LOC_Os09g23730 // LOC_Os01g31800 // LOC_Os12g22650 // LOC_Os08g33100 // LOC_Os08g33190
									// LOC_Os05g49150 // LOC_Os07g11110 // LOC_Os05g06940 // LOC_Os06g44040 // LOC_Os04g21950 // LOC_Os03g57340 // LOC_Os10g08026 // LOC_Os03g13820 // LOC_Os04g40950 // LOC_Os09g31470 // LOC_Os04g59440 // LOC_Os07g48550 // LOC_Os02g38210 // LOC_Os08g08500 // LOC_Os02g19924 // LOC_Os01g27990 // LOC_Os10g39010 // LOC_Os03g19120 // LOC_Os03g12890 // LOC_Os06g49520 // LOC_Os03g08490 // LOC_Os01g59730 // …
									// LOC_Os09g35800 // LOC_Os04g38530 // LOC_Os05g33380 // LOC_Os04g40950 // LOC_Os08g03290 // LOC_Os04g24140
									// LOC_Os10g02970 // LOC_Os01g49529 // LOC_Os05g03450 // LOC_Os06g43590 // LOC_Os01g13800 // LOC_Os11g25860 // LOC_Os12g35270 // LOC_Os03g12390 // LOC_Os06g43030 // LOC_Os07g08190 // LOC_Os04g08170 // LOC_Os03g52660 // LOC_Os10g39010 // LOC_Os03g18170 // LOC_Os03g13820 // LOC_Os03g17300 // LOC_Os09g28180 // LOC_Os03g10950 // LOC_Os08g01830 // LOC_Os07g31300 // LOC_Os01g64670 // LOC_Os06g30130 // …
									// LOC_Os01g31800 // LOC_Os12g22650 // LOC_Os02g17534 // LOC_Os08g33100 // LOC_Os05g34170 // LOC_Os11g04070 // LOC_Os09g23730 // LOC_Os08g33190 // LOC_Os04g53550 // LOC_Os06g04610 // LOC_Os06g04970
									// LOC_Os10g02970 // LOC_Os01g49529 // LOC_Os05g03450 // LOC_Os06g43590 // LOC_Os01g13800 // LOC_Os11g25860 // LOC_Os12g35270 // LOC_Os03g12390 // LOC_Os06g43030 // LOC_Os07g08190 // LOC_Os04g08170 // LOC_Os03g52660 // LOC_Os10g39010 // LOC_Os03g18170 // LOC_Os03g13820 // LOC_Os03g17300 // LOC_Os09g28180 // LOC_Os03g10950 // LOC_Os08g01830 // LOC_Os07g31300 // LOC_Os01g64670 // LOC_Os06g30130 // …
									// LOC_Os03g09870 // LOC_Os06g12090 // LOC_Os06g39875 // LOC_Os02g43690 // LOC_Os06g43590 // LOC_Os05g49890 // LOC_Os04g30740
									// LOC_Os01g01060 // LOC_Os09g31180 // LOC_Os03g03360 // LOC_Os02g12800 // LOC_Os02g51790 // LOC_Os05g18750 // LOC_Os03g34040 // LOC_Os01g47660 // LOC_Os03g27260 // LOC_Os02g01560 // LOC_Os03g12020 // LOC_Os05g30530 // LOC_Os04g38530 // LOC_Os01g59730 // LOC_Os03g58204 // LOC_Os11g04370 // LOC_Os06g36160 // LOC_Os01g51020 // LOC_Os03g14530 // LOC_Os03g22340 // LOC_Os10g42860 // LOC_Os05g38520 // …
									// LOC_Os06g44040 // LOC_Os01g13480 // LOC_Os07g02100 // LOC_Os06g35700 // LOC_Os04g33370 // LOC_Os06g12190 // LOC_Os03g55070 // LOC_Os06g49520 // LOC_Os03g18030 // LOC_Os05g34854 // LOC_Os09g36070 // LOC_Os07g07410 // LOC_Os03g53340 // LOC_Os02g40840 // LOC_Os01g11150 // LOC_Os04g40600 // LOC_Os08g34210 // LOC_Os05g42190 // LOC_Os06g09220 // LOC_Os01g18660 // LOC_Os02g36070 // LOC_Os11g43550 // …
									// LOC_Os01g01060 // LOC_Os09g31180 // LOC_Os03g03360 // LOC_Os02g12800 // LOC_Os02g51790 // LOC_Os05g18750 // LOC_Os03g34040 // LOC_Os01g47660 // LOC_Os03g27260 // LOC_Os02g01560 // LOC_Os03g12020 // LOC_Os05g30530 // LOC_Os04g38530 // LOC_Os05g34170 // LOC_Os01g59730 // LOC_Os03g58204 // LOC_Os11g04370 // LOC_Os06g36160 // LOC_Os01g51020 // LOC_Os03g14530 // LOC_Os03g22340 // LOC_Os10g42860 // …
									// LOC_Os06g39140 // LOC_Os05g41440 // LOC_Os08g36860 // LOC_Os01g25484 // LOC_Os02g14440 // LOC_Os04g56180 // LOC_Os01g73170 // LOC_Os05g34770 // LOC_Os10g35870 // LOC_Os04g59150 // LOC_Os02g56930 // LOC_Os12g04100 // LOC_Os03g17690 // LOC_Os09g36070 // LOC_Os09g23820 // LOC_Os09g26960 // LOC_Os03g02180 // LOC_Os09g29490 // LOC_Os07g02440 // LOC_Os04g33370 // LOC_Os01g73990 // LOC_Os02g12890 // …
									// LOC_Os06g39140 // LOC_Os05g41440 // LOC_Os08g36860 // LOC_Os01g25484 // LOC_Os02g14440 // LOC_Os04g56180 // LOC_Os01g73170 // LOC_Os05g34770 // LOC_Os10g35870 // LOC_Os04g59150 // LOC_Os02g56930 // LOC_Os12g04100 // LOC_Os03g17690 // LOC_Os09g36070 // LOC_Os09g23820 // LOC_Os09g26960 // LOC_Os03g02180 // LOC_Os09g29490 // LOC_Os07g02440 // LOC_Os04g33370 // LOC_Os01g73990 // LOC_Os02g12890 // …
									// LOC_Os11g43550 // LOC_Os02g49850 // LOC_Os06g12190 // LOC_Os07g02100 // LOC_Os05g41440 // LOC_Os08g36860 // LOC_Os01g13480 // LOC_Os01g25484 // LOC_Os02g14440 // LOC_Os04g56180 // LOC_Os01g73170 // LOC_Os05g34770 // LOC_Os11g29910 // LOC_Os04g59150 // LOC_Os02g56930 // LOC_Os04g33680 // LOC_Os02g10120 // LOC_Os12g04100 // LOC_Os09g36070 // LOC_Os06g01210 // LOC_Os09g23820 // LOC_Os09g26960 // …
									// LOC_Os06g39140 // LOC_Os02g10120 // LOC_Os05g41440 // LOC_Os08g36860 // LOC_Os01g25484 // LOC_Os02g14440 // LOC_Os04g56180 // LOC_Os01g73170 // LOC_Os05g34770 // LOC_Os10g35870 // LOC_Os04g59150 // LOC_Os02g56930 // LOC_Os03g18030 // LOC_Os12g04100 // LOC_Os03g17690 // LOC_Os09g36070 // LOC_Os09g23820 // LOC_Os09g26960 // LOC_Os03g02180 // LOC_Os09g29490 // LOC_Os01g37510 // LOC_Os03g55260 // …
									// LOC_Os12g32750 // LOC_Os03g02180 // LOC_Os06g39660 // LOC_Os06g44040 // LOC_Os07g02100 // LOC_Os04g33370 // LOC_Os05g41440 // LOC_Os08g36860 // LOC_Os07g30960 // LOC_Os02g12890 // LOC_Os03g55260 // LOC_Os12g04100 // LOC_Os09g26960 // LOC_Os02g36070 // LOC_Os06g09220 // LOC_Os04g03980 // LOC_Os09g36070 // LOC_Os09g23820 // LOC_Os08g39640 // LOC_Os12g16720
									// LOC_Os05g10830 // LOC_Os03g59010 // LOC_Os01g72300 // LOC_Os02g32980 // LOC_Os03g48750
									// LOC_Os05g04380 // LOC_Os11g18170 // LOC_Os04g59150 // LOC_Os11g33120 // LOC_Os04g46960 // LOC_Os09g29490 // LOC_Os02g14440 // LOC_Os04g56180 // LOC_Os07g02440 // LOC_Os01g73170 // LOC_Os03g17690
									// LOC_Os05g04380 // LOC_Os11g18170 // LOC_Os04g59150 // LOC_Os11g33120 // LOC_Os04g46960 // LOC_Os09g29490 // LOC_Os02g14440 // LOC_Os04g56180 // LOC_Os07g02440 // LOC_Os01g73170 // LOC_Os03g17690
									// LOC_Os05g04380 // LOC_Os11g18170 // LOC_Os06g22140 // LOC_Os04g59150 // LOC_Os11g33120 // LOC_Os04g46960 // LOC_Os09g29490 // LOC_Os02g14440 // LOC_Os04g56180 // LOC_Os07g02440 // LOC_Os01g73170 // LOC_Os03g17690
									// LOC_Os09g20090 // LOC_Os02g49850 // LOC_Os11g42220 // LOC_Os09g36940 // LOC_Os11g29910 // LOC_Os06g11310 // LOC_Os06g01210 // LOC_Os07g01110
									// LOC_Os03g18890 // LOC_Os12g05550 // LOC_Os02g17534 // LOC_Os01g08090 // LOC_Os01g53350 // LOC_Os04g12010 // LOC_Os04g20474 // LOC_Os06g39330 // LOC_Os07g41360 // LOC_Os02g51910 // LOC_Os05g45170 // LOC_Os08g07200 // LOC_Os12g05380 // LOC_Os07g48830 // LOC_Os01g02900 // LOC_Os11g25720 // LOC_Os07g10160 // LOC_Os10g30560 // LOC_Os01g64910 // LOC_Os07g46380 // LOC_Os04g46970 // LOC_Os02g11130 // …
									// LOC_Os05g33430 // LOC_Os01g71090 // LOC_Os02g21040 // LOC_Os09g30414 // LOC_Os06g02780 // LOC_Os04g37550 // LOC_Os05g48330 // LOC_Os06g20040 // LOC_Os02g48860 // LOC_Os02g40080
									// LOC_Os05g33430 // LOC_Os01g71090 // LOC_Os02g21040 // LOC_Os09g30414 // LOC_Os06g02780 // LOC_Os04g37550 // LOC_Os05g48330 // LOC_Os06g20040 // LOC_Os02g48860 // LOC_Os02g40080
									// LOC_Os06g11280 // LOC_Os07g11110 // LOC_Os07g02100 // LOC_Os03g38870 // LOC_Os04g03980 // LOC_Os09g04050 // LOC_Os08g08500 // LOC_Os03g55070 // LOC_Os04g40950 // LOC_Os12g23180 // LOC_Os01g73790 // LOC_Os02g40840 // LOC_Os12g32750 // LOC_Os08g03290 // LOC_Os06g35700 // LOC_Os06g11210 // LOC_Os03g22780 // LOC_Os05g42190 // LOC_Os06g22140 // LOC_Os09g35800 // LOC_Os12g25700 // LOC_Os11g33120 // …
									// LOC_Os05g49150 // LOC_Os02g19770 // LOC_Os06g23440 // LOC_Os03g55150 // LOC_Os01g58220 // LOC_Os03g21550
									// LOC_Os11g43550 // LOC_Os06g22140 // LOC_Os07g32570 // LOC_Os01g13480 // LOC_Os04g33680 // LOC_Os06g12190 // LOC_Os04g40600 // LOC_Os03g63420
									// LOC_Os01g20830 // LOC_Os02g49850 // LOC_Os04g08060 // LOC_Os07g42730 // LOC_Os10g28120 // LOC_Os02g56930 // LOC_Os10g40830 // LOC_Os07g41740 // LOC_Os10g28080 // LOC_Os03g18030 // LOC_Os02g49550 // LOC_Os09g36070 // LOC_Os06g01210 // LOC_Os01g45274 // LOC_Os06g51029 // LOC_Os01g64170 // LOC_Os03g48270 // LOC_Os05g06940 // LOC_Os06g11310 // LOC_Os09g06464 // LOC_Os11g47820 // LOC_Os06g34450 // …
									// LOC_Os01g20830 // LOC_Os02g49850 // LOC_Os04g08060 // LOC_Os07g42730 // LOC_Os10g28120 // LOC_Os02g56930 // LOC_Os10g40830 // LOC_Os07g41740 // LOC_Os10g28080 // LOC_Os03g18030 // LOC_Os02g49550 // LOC_Os09g36070 // LOC_Os06g01210 // LOC_Os01g45274 // LOC_Os06g51029 // LOC_Os01g64170 // LOC_Os03g48270 // LOC_Os05g06940 // LOC_Os06g11310 // LOC_Os09g06464 // LOC_Os11g47820 // LOC_Os06g34450 // …
									// LOC_Os02g17534 // LOC_Os01g08090 // LOC_Os01g53350 // LOC_Os04g20474 // LOC_Os06g39330 // LOC_Os07g41360 // LOC_Os02g51910 // LOC_Os05g45170 // LOC_Os08g07200 // LOC_Os12g05380 // LOC_Os01g64540 // LOC_Os11g25720 // LOC_Os07g10160 // LOC_Os10g30560 // LOC_Os01g64910 // LOC_Os04g46970 // LOC_Os02g11130 // LOC_Os05g42070 // LOC_Os02g09510 // LOC_Os05g47880 // LOC_Os06g08830 // LOC_Os03g19330 // …
									// LOC_Os02g38210 // LOC_Os05g49150 // LOC_Os02g19770 // LOC_Os02g12800 // LOC_Os03g55150 // LOC_Os01g58220 // LOC_Os03g21550 // LOC_Os06g23440
									// LOC_Os01g64110 // LOC_Os10g28120 // LOC_Os06g46340 // LOC_Os11g37940 // LOC_Os03g14010 // LOC_Os10g28050 // LOC_Os04g41620 // LOC_Os03g11980 // LOC_Os10g28080 // LOC_Os06g13830 // LOC_Os11g47820 // LOC_Os05g25480 // LOC_Os06g39060 // LOC_Os01g19170 // LOC_Os01g54300 // LOC_Os03g53860 // LOC_Os07g32600 // LOC_Os01g64170 // LOC_Os09g08072 // LOC_Os01g71340
									// LOC_Os06g49760 // LOC_Os01g03380 // LOC_Os01g03320 // LOC_Os01g03330 // LOC_Os01g58890 // LOC_Os01g57854
									// LOC_Os06g11280 // LOC_Os07g11110 // LOC_Os07g02100 // LOC_Os03g38870 // LOC_Os04g03980 // LOC_Os09g04050 // LOC_Os06g40940 // LOC_Os08g08500 // LOC_Os02g19924 // LOC_Os03g55070 // LOC_Os04g40950 // LOC_Os12g23180 // LOC_Os04g08350 // LOC_Os01g73790 // LOC_Os02g40840 // LOC_Os08g41990 // LOC_Os11g26860 // LOC_Os12g32750 // LOC_Os08g03290 // LOC_Os06g35700 // LOC_Os06g11210 // LOC_Os03g22780 // …
									// LOC_Os02g17060 // LOC_Os01g52750 // LOC_Os05g36010 // LOC_Os03g40830 // LOC_Os02g42290
									// LOC_Os02g19770 // LOC_Os09g31482 // LOC_Os08g03310 // LOC_Os02g10080 // LOC_Os05g18750 // LOC_Os05g30530 // LOC_Os03g34040 // LOC_Os01g71200 // LOC_Os07g48410 // LOC_Os09g33460 // LOC_Os02g01560 // LOC_Os03g63740 // LOC_Os06g41384 // LOC_Os06g23440
									// LOC_Os02g42310 // LOC_Os01g52750 // LOC_Os05g36010 // LOC_Os05g34170 // LOC_Os06g43930 // LOC_Os02g17060 // LOC_Os10g01134 // LOC_Os09g28000 // LOC_Os02g42290 // LOC_Os03g40830
									// LOC_Os01g50610 // LOC_Os06g06980 // LOC_Os07g49210 // LOC_Os11g26860 // LOC_Os01g20206 // LOC_Os04g40530
									// LOC_Os02g39850 // LOC_Os02g56860 // LOC_Os10g41070 // LOC_Os10g07010 // LOC_Os06g08640 // LOC_Os10g08026 // LOC_Os04g52164 // LOC_Os01g05810 // LOC_Os03g08360 // LOC_Os03g52010 // LOC_Os02g37800 // LOC_Os01g22560 // LOC_Os07g34190
									// LOC_Os01g49529 // LOC_Os05g03450 // LOC_Os01g13800 // LOC_Os11g25860 // LOC_Os03g12390 // LOC_Os06g43030 // LOC_Os10g39010 // LOC_Os03g18170 // LOC_Os03g13820 // LOC_Os03g17300 // LOC_Os09g28180 // LOC_Os08g01830 // LOC_Os06g30130 // LOC_Os01g43350 // LOC_Os05g28520 // LOC_Os03g48270 // LOC_Os01g48000 // LOC_Os04g35890 // LOC_Os03g12680 // LOC_Os04g59450 // LOC_Os04g41160 // LOC_Os05g25390 // …
									// LOC_Os02g42310 // LOC_Os01g52750 // LOC_Os05g36010 // LOC_Os05g34170 // LOC_Os06g43930 // LOC_Os02g17060 // LOC_Os10g01134 // LOC_Os09g28000 // LOC_Os02g42290 // LOC_Os03g40830
									// LOC_Os02g38210 // LOC_Os04g04060 // LOC_Os02g43690 // LOC_Os05g34170 // LOC_Os05g49890 // LOC_Os06g39875
									// LOC_Os01g52230 // LOC_Os08g01310 // LOC_Os04g16680 // LOC_Os12g23190 // LOC_Os03g10950 // LOC_Os12g44010 // LOC_Os04g35100
									// LOC_Os02g38210 // LOC_Os07g49210 // LOC_Os03g58790 // LOC_Os03g02330 // LOC_Os09g38730 // LOC_Os02g35450 // LOC_Os04g04060 // LOC_Os02g43690 // LOC_Os03g20970 // LOC_Os06g43590 // LOC_Os05g51090 // LOC_Os03g52660 // LOC_Os07g31300 // LOC_Os05g34170 // LOC_Os04g53550 // LOC_Os06g48250 // LOC_Os05g49890 // LOC_Os01g64670 // LOC_Os06g39875 // LOC_Os07g09420 // LOC_Os06g51029
									// LOC_Os06g49760 // LOC_Os05g28150 // LOC_Os01g51360 // LOC_Os01g57854 // LOC_Os04g56240
									// LOC_Os10g02970 // LOC_Os06g22140 // LOC_Os07g02100 // LOC_Os11g47970 // LOC_Os05g03450 // LOC_Os01g13800 // LOC_Os04g59450 // LOC_Os04g03980 // LOC_Os11g25860 // LOC_Os12g35270 // LOC_Os03g12390 // LOC_Os03g20970 // LOC_Os01g49529 // LOC_Os05g51090 // LOC_Os04g08170 // LOC_Os03g02330 // LOC_Os10g39010 // LOC_Os03g18170 // LOC_Os03g13820 // LOC_Os03g48270 // LOC_Os09g28180 // LOC_Os06g43030 // …
									// LOC_Os06g43590 // LOC_Os05g51090 // LOC_Os12g39080 // LOC_Os03g52660 // LOC_Os07g31300 // LOC_Os03g20970
									// LOC_Os02g38210 // LOC_Os06g12090 // LOC_Os04g04060 // LOC_Os02g43690 // LOC_Os05g34170 // LOC_Os05g49890 // LOC_Os06g39875
									// LOC_Os05g28150 // LOC_Os01g51360 // LOC_Os08g01310 // LOC_Os04g35100 // LOC_Os04g56240
									// LOC_Os05g51090 // LOC_Os06g43590 // LOC_Os03g52660 // LOC_Os07g31300 // LOC_Os03g20970
									// LOC_Os04g33390 // LOC_Os02g43830 // LOC_Os09g39230 // LOC_Os01g45274 // LOC_Os08g12840
									// LOC_Os06g43590 // LOC_Os03g20970 // LOC_Os02g38210 // LOC_Os07g08190 // LOC_Os03g02330 // LOC_Os03g52660 // LOC_Os05g34170 // LOC_Os01g64670 // LOC_Os06g39875 // LOC_Os06g51029 // LOC_Os07g49210 // LOC_Os04g53550 // LOC_Os04g04060 // LOC_Os02g43690 // LOC_Os05g49890 // LOC_Os07g09420 // LOC_Os09g38730 // LOC_Os02g35450 // LOC_Os05g51090 // LOC_Os07g31300 // LOC_Os03g58790 // LOC_Os06g48250
									// LOC_Os10g33230 // LOC_Os02g49850 // LOC_Os07g02100 // LOC_Os10g08026 // LOC_Os01g20830 // LOC_Os02g56930 // LOC_Os10g40830 // LOC_Os07g41740 // LOC_Os06g49520 // LOC_Os03g18030 // LOC_Os05g41780 // LOC_Os02g40840 // LOC_Os03g48270 // LOC_Os07g04840 // LOC_Os05g06940 // LOC_Os06g11310 // LOC_Os09g35800 // LOC_Os05g25390 // LOC_Os06g39240 // LOC_Os03g21230 // LOC_Os11g36480 // LOC_Os03g59120 // …
									// LOC_Os05g51090 // LOC_Os02g35450 // LOC_Os06g43590 // LOC_Os03g52660 // LOC_Os07g31300 // LOC_Os04g53550 // LOC_Os03g20970
									// LOC_Os06g40110 // LOC_Os12g22650 // LOC_Os07g48550 // LOC_Os04g47990 // LOC_Os10g08026 // LOC_Os03g38870 // LOC_Os07g49210 // LOC_Os09g23730 // LOC_Os03g17460 // LOC_Os03g01230 // LOC_Os12g22630 // LOC_Os07g02800 // LOC_Os03g21710 // LOC_Os03g10210 // LOC_Os08g33050 // LOC_Os09g28354 // LOC_Os09g29130 // LOC_Os01g04930 // LOC_Os02g43790 // LOC_Os06g24070 // LOC_Os09g28310 // LOC_Os03g19120 // …
									// LOC_Os01g50610 // LOC_Os06g06980 // LOC_Os07g49210 // LOC_Os11g26860 // LOC_Os01g20206 // LOC_Os04g40530
									// LOC_Os05g51090 // LOC_Os06g43590 // LOC_Os03g52660 // LOC_Os07g31300 // LOC_Os03g20970
									// LOC_Os06g43590 // LOC_Os05g51090 // LOC_Os02g35450 // LOC_Os03g52660 // LOC_Os07g31300 // LOC_Os03g20970
									// LOC_Os05g51090 // LOC_Os06g43590 // LOC_Os03g52660 // LOC_Os07g31300 // LOC_Os03g20970
									// LOC_Os01g72810 // LOC_Os09g28180 // LOC_Os05g03450 // LOC_Os01g48000 // LOC_Os11g05240
									// LOC_Os12g35270 // LOC_Os06g12090 // LOC_Os10g02970 // LOC_Os06g22140 // LOC_Os07g02100 // LOC_Os11g47970 // LOC_Os05g49890 // LOC_Os01g13800 // LOC_Os04g59450 // LOC_Os04g03980 // LOC_Os11g25860 // LOC_Os06g39875 // LOC_Os03g12390 // LOC_Os03g20970 // LOC_Os01g49529 // LOC_Os02g38210 // LOC_Os05g51090 // LOC_Os04g08170 // LOC_Os03g02330 // LOC_Os10g39010 // LOC_Os03g18170 // LOC_Os03g13820 // …
									// LOC_Os01g19170 // LOC_Os02g42310 // LOC_Os04g56240 // LOC_Os11g15570 // LOC_Os02g48860 // LOC_Os03g63740 // LOC_Os02g38210 // LOC_Os05g28150 // LOC_Os10g28120 // LOC_Os06g46340 // LOC_Os10g40830 // LOC_Os04g42860 // LOC_Os10g28080 // LOC_Os05g11950 // LOC_Os02g17060 // LOC_Os05g48330 // LOC_Os03g10950 // LOC_Os06g51029 // LOC_Os01g64170 // LOC_Os07g06840 // LOC_Os06g39875 // LOC_Os11g47820 // …
									// LOC_Os10g02970 // LOC_Os01g49529 // LOC_Os05g03450 // LOC_Os01g13800 // LOC_Os11g25860 // LOC_Os12g35270 // LOC_Os03g12390 // LOC_Os06g43030 // LOC_Os04g08170 // LOC_Os10g39010 // LOC_Os03g18170 // LOC_Os03g13820 // LOC_Os03g17300 // LOC_Os09g28180 // LOC_Os02g32370 // LOC_Os08g01830 // LOC_Os06g30130 // LOC_Os01g43350 // LOC_Os05g28520 // LOC_Os03g48270 // LOC_Os01g48000 // LOC_Os10g41410 // …
									// LOC_Os06g49760 // LOC_Os05g28150 // LOC_Os05g06720 // LOC_Os02g44860 // LOC_Os01g52230 // LOC_Os04g56240 // LOC_Os01g51360 // LOC_Os08g01310 // LOC_Os04g42860 // LOC_Os02g25100 // LOC_Os03g63740 // LOC_Os04g35100 // LOC_Os04g16680 // LOC_Os12g23190 // LOC_Os01g57854 // LOC_Os03g10950 // LOC_Os12g44010 // LOC_Os05g11950 // LOC_Os03g64170
									// LOC_Os06g40110 // LOC_Os03g16150 // LOC_Os03g01230 // LOC_Os02g02510 // LOC_Os02g02560
									// LOC_Os03g09870 // LOC_Os02g31940 // LOC_Os06g43590 // LOC_Os03g52660 // LOC_Os12g39080 // LOC_Os08g20570 // LOC_Os01g28740 // LOC_Os02g44680 // LOC_Os04g38026 // LOC_Os07g31300 // LOC_Os12g32760 // LOC_Os04g43210 // LOC_Os03g01170 // LOC_Os04g51830 // LOC_Os04g30740 // LOC_Os03g20970 // LOC_Os02g40710 // LOC_Os07g01560
									// LOC_Os01g19170 // LOC_Os04g40600 // LOC_Os06g44040 // LOC_Os06g12190 // LOC_Os07g02100 // LOC_Os04g56240 // LOC_Os10g08026 // LOC_Os01g13480 // LOC_Os11g15570 // LOC_Os05g47880 // LOC_Os03g52010 // LOC_Os05g34170 // LOC_Os04g30420 // LOC_Os02g48860 // LOC_Os03g22780 // LOC_Os09g04050 // LOC_Os06g43930 // LOC_Os02g38210 // LOC_Os05g28150 // LOC_Os10g28120 // LOC_Os06g46340 // LOC_Os01g13690 // …
									// LOC_Os06g40110 // LOC_Os10g02970 // LOC_Os01g49529 // LOC_Os05g03450 // LOC_Os01g13800 // LOC_Os11g25860 // LOC_Os12g35270 // LOC_Os03g12390 // LOC_Os06g43030 // LOC_Os04g08170 // LOC_Os10g39010 // LOC_Os03g18170 // LOC_Os03g13820 // LOC_Os03g17300 // LOC_Os09g28180 // LOC_Os02g32370 // LOC_Os08g01830 // LOC_Os06g30130 // LOC_Os02g02510 // LOC_Os01g43350 // LOC_Os03g01230 // LOC_Os05g28520 // …
									// LOC_Os10g07010 // LOC_Os10g41070 // LOC_Os10g08026 // LOC_Os03g08360 // LOC_Os03g52010 // LOC_Os02g37800 // LOC_Os01g22560 // LOC_Os07g34190
									// LOC_Os02g31940 // LOC_Os03g52660 // LOC_Os08g20570 // LOC_Os01g28740 // LOC_Os06g43590 // LOC_Os07g31300 // LOC_Os04g51830 // LOC_Os03g20970 // LOC_Os02g40710
									// LOC_Os01g28740 // LOC_Os06g43590 // LOC_Os02g31940 // LOC_Os07g31300 // LOC_Os03g52660
									// LOC_Os06g12090 // LOC_Os10g02970 // LOC_Os07g49210 // LOC_Os01g49529 // LOC_Os11g47970 // LOC_Os05g03450 // LOC_Os01g13800 // LOC_Os05g49890 // LOC_Os11g25860 // LOC_Os12g35270 // LOC_Os03g12390 // LOC_Os03g20970 // LOC_Os06g43030 // LOC_Os02g38210 // LOC_Os05g51090 // LOC_Os04g08170 // LOC_Os03g02330 // LOC_Os10g39010 // LOC_Os03g18170 // LOC_Os03g13820 // LOC_Os05g34170 // LOC_Os03g48270 // …
									// LOC_Os07g08460 // LOC_Os05g09480 // LOC_Os09g28310 // LOC_Os01g08320 // LOC_Os05g03860 // LOC_Os03g53150 // LOC_Os11g06170
									// LOC_Os06g12090 // LOC_Os10g02970 // LOC_Os07g49210 // LOC_Os01g49529 // LOC_Os11g47970 // LOC_Os05g03450 // LOC_Os01g13800 // LOC_Os05g49890 // LOC_Os11g25860 // LOC_Os12g35270 // LOC_Os03g12390 // LOC_Os03g20970 // LOC_Os06g43030 // LOC_Os02g38210 // LOC_Os05g51090 // LOC_Os04g08170 // LOC_Os03g02330 // LOC_Os10g39010 // LOC_Os03g18170 // LOC_Os03g13820 // LOC_Os05g34170 // LOC_Os03g48270 // …
									// LOC_Os01g64110 // LOC_Os10g28120 // LOC_Os06g46340 // LOC_Os11g37940 // LOC_Os03g14010 // LOC_Os10g28050 // LOC_Os04g41620 // LOC_Os03g11980 // LOC_Os10g28080 // LOC_Os06g13830 // LOC_Os11g47820 // LOC_Os05g25480 // LOC_Os06g39060 // LOC_Os01g19170 // LOC_Os01g54300 // LOC_Os03g53860 // LOC_Os07g32600 // LOC_Os01g64170 // LOC_Os09g08072 // LOC_Os01g71340
									// LOC_Os08g41990 // LOC_Os02g19924 // LOC_Os11g26860 // LOC_Os01g18660 // LOC_Os06g40940 // LOC_Os04g08350
									// LOC_Os10g33230 // LOC_Os07g02100 // LOC_Os05g34170 // LOC_Os01g68524 // LOC_Os02g38210 // LOC_Os10g39010 // LOC_Os03g55070 // LOC_Os06g11210 // LOC_Os06g30130 // LOC_Os02g02510 // LOC_Os06g51029 // LOC_Os03g14900 // LOC_Os08g23120 // LOC_Os02g40840 // LOC_Os03g48270 // LOC_Os06g39875 // LOC_Os04g35890 // LOC_Os03g12680 // LOC_Os04g59450 // LOC_Os06g21690 // LOC_Os05g03450 // LOC_Os07g09420 // …
									// LOC_Os07g08190 // LOC_Os06g43590 // LOC_Os05g51090 // LOC_Os03g52660 // LOC_Os07g31300 // LOC_Os03g20970
									// LOC_Os04g21950 // LOC_Os01g50940 // LOC_Os01g38610 // LOC_Os03g17460 // LOC_Os03g01230 // LOC_Os02g08440 // LOC_Os03g21710 // LOC_Os03g10210 // LOC_Os03g20780 // LOC_Os09g28354 // LOC_Os10g40740 // LOC_Os12g40570 // LOC_Os02g43790 // LOC_Os09g28310 // LOC_Os04g53990 // LOC_Os06g11860 // LOC_Os01g62514 // LOC_Os12g42400 // LOC_Os03g53340 // LOC_Os05g41780 // LOC_Os03g43810 // LOC_Os01g07376 // …
									// LOC_Os02g02830 // LOC_Os08g08850 // LOC_Os03g18130 // LOC_Os02g42570 // LOC_Os06g21690 // LOC_Os02g50240
									// LOC_Os02g17920 // LOC_Os02g43830 // LOC_Os06g04070 // LOC_Os02g19924 // LOC_Os05g33380 // LOC_Os09g39230 // LOC_Os09g20684 // LOC_Os04g33390 // LOC_Os09g23370 // LOC_Os07g34520 // LOC_Os04g08350 // LOC_Os01g45274 // LOC_Os08g12840
									// LOC_Os05g01940 // LOC_Os04g47990 // LOC_Os04g28990 // LOC_Os03g38870 // LOC_Os04g08060 // LOC_Os09g31200 // LOC_Os09g38340 // LOC_Os04g30420 // LOC_Os06g41384 // LOC_Os11g36480 // LOC_Os11g38710 // LOC_Os12g07120 // LOC_Os03g57410 // LOC_Os03g16480 // LOC_Os06g09310 // LOC_Os10g40830 // LOC_Os07g41740 // LOC_Os05g34870 // LOC_Os01g10580 // LOC_Os02g49550 // LOC_Os08g04130 // LOC_Os08g41010 // …
									// LOC_Os12g40570 // LOC_Os05g03860 // LOC_Os12g07120 // LOC_Os06g39240 // LOC_Os02g08440 // LOC_Os05g25770 // LOC_Os09g28310 // LOC_Os04g21950 // LOC_Os06g49840 // LOC_Os01g51690 // LOC_Os03g10210 // LOC_Os03g53340 // LOC_Os03g21710 // LOC_Os01g62514 // LOC_Os11g06170 // LOC_Os01g43590 // LOC_Os09g28354
									// LOC_Os03g57340 // LOC_Os05g01950 // LOC_Os05g03630 // LOC_Os01g65480 // LOC_Os12g14070 // LOC_Os06g22690
									// LOC_Os02g38210 // LOC_Os06g12090 // LOC_Os04g04060 // LOC_Os02g43690 // LOC_Os05g34170 // LOC_Os05g49890 // LOC_Os06g39875
									// LOC_Os07g04840 // LOC_Os06g47640 // LOC_Os03g48270 // LOC_Os05g31620 // LOC_Os07g36080 // LOC_Os04g51240 // LOC_Os01g17190 // LOC_Os01g31690 // LOC_Os07g42730 // LOC_Os02g36850 // LOC_Os05g06940 // LOC_Os01g72080 // LOC_Os01g72100 // LOC_Os06g46950 // LOC_Os11g33120 // LOC_Os06g07560
									// LOC_Os03g57340 // LOC_Os01g65480 // LOC_Os06g22690 // LOC_Os05g01950 // LOC_Os05g03630
									// LOC_Os02g39850 // LOC_Os02g56860 // LOC_Os10g41070 // LOC_Os10g07010 // LOC_Os06g08640 // LOC_Os10g08026 // LOC_Os04g52164 // LOC_Os03g08360 // LOC_Os03g52010 // LOC_Os02g37800 // LOC_Os01g22560 // LOC_Os07g34190
									// LOC_Os02g44680 // LOC_Os02g31940 // LOC_Os03g52660 // LOC_Os12g39080 // LOC_Os08g20570 // LOC_Os01g28740 // LOC_Os06g43590 // LOC_Os04g38026 // LOC_Os07g31300 // LOC_Os12g32760 // LOC_Os03g01170 // LOC_Os04g51830 // LOC_Os04g43210 // LOC_Os03g20970 // LOC_Os02g40710 // LOC_Os07g01560
									// LOC_Os02g31940 // LOC_Os03g52660 // LOC_Os01g28740 // LOC_Os06g43590 // LOC_Os07g31300 // LOC_Os02g40710
									// LOC_Os06g12310 // LOC_Os03g09870 // LOC_Os07g34570 // LOC_Os04g56240 // LOC_Os08g20570 // LOC_Os06g43590 // LOC_Os12g32760 // LOC_Os03g01170 // LOC_Os04g30740 // LOC_Os03g20970 // LOC_Os07g08190 // LOC_Os02g31940 // LOC_Os03g52660 // LOC_Os02g41860 // LOC_Os04g36040 // LOC_Os04g38026 // LOC_Os08g34150 // LOC_Os01g37590 // LOC_Os02g57720 // LOC_Os05g34010 // LOC_Os04g47220 // LOC_Os01g08670 // …
									// LOC_Os07g08190 // LOC_Os09g35800 // LOC_Os10g06630 // LOC_Os08g41990 // LOC_Os04g38530 // LOC_Os03g60509 // LOC_Os06g04000 // LOC_Os03g32314 // LOC_Os09g24540 // LOC_Os03g59700 // LOC_Os04g51390 // LOC_Os04g56800 // LOC_Os04g24140
									// LOC_Os10g02970 // LOC_Os01g49529 // LOC_Os05g03450 // LOC_Os01g13800 // LOC_Os11g25860 // LOC_Os12g35270 // LOC_Os03g12390 // LOC_Os06g43030 // LOC_Os04g08170 // LOC_Os10g39010 // LOC_Os03g18170 // LOC_Os03g13820 // LOC_Os03g17300 // LOC_Os09g28180 // LOC_Os02g32370 // LOC_Os08g01830 // LOC_Os06g30130 // LOC_Os01g43350 // LOC_Os05g28520 // LOC_Os03g48270 // LOC_Os01g48000 // LOC_Os04g35890 // …
									// LOC_Os12g08770 // LOC_Os05g01380 // LOC_Os09g09370 // LOC_Os05g01950 // LOC_Os01g08470 // LOC_Os10g25674 // LOC_Os05g03630 // LOC_Os01g13800 // LOC_Os10g30200 // LOC_Os07g43180 // LOC_Os11g38710 // LOC_Os03g57410 // LOC_Os09g28310 // LOC_Os06g09310 // LOC_Os05g01940 // LOC_Os03g53150 // LOC_Os03g57340 // LOC_Os11g02610 // LOC_Os02g49550 // LOC_Os08g04130 // LOC_Os06g39875 // LOC_Os06g42700 // …
									// LOC_Os02g43830 // LOC_Os09g39230 // LOC_Os04g33390 // LOC_Os04g08350 // LOC_Os01g45274 // LOC_Os08g12840
									// LOC_Os01g71090 // LOC_Os02g42310 // LOC_Os09g28000 // LOC_Os06g20040 // LOC_Os03g27190 // LOC_Os02g48860 // LOC_Os02g40080 // LOC_Os06g43930 // LOC_Os02g21040 // LOC_Os10g40830 // LOC_Os05g36010 // LOC_Os05g34170 // LOC_Os05g34870 // LOC_Os02g17060 // LOC_Os05g48330 // LOC_Os06g51029 // LOC_Os10g01134 // LOC_Os01g52750 // LOC_Os06g02780 // LOC_Os05g41670 // LOC_Os05g33430 // LOC_Os09g30414 // …
									// LOC_Os05g51090 // LOC_Os06g43590 // LOC_Os03g52660 // LOC_Os07g31300 // LOC_Os03g20970
									// LOC_Os08g41990 // LOC_Os02g19924 // LOC_Os11g26860 // LOC_Os01g18660 // LOC_Os06g40940 // LOC_Os04g08350
									// LOC_Os05g33430 // LOC_Os05g36010 // LOC_Os02g42290 // LOC_Os01g71090 // LOC_Os02g21040 // LOC_Os09g30414 // LOC_Os10g40830 // LOC_Os06g02780 // LOC_Os04g37550 // LOC_Os02g17060 // LOC_Os06g07878 // LOC_Os05g48330 // LOC_Os06g20040 // LOC_Os05g41670 // LOC_Os03g27190 // LOC_Os11g04010 // LOC_Os02g48860 // LOC_Os02g40080 // LOC_Os01g52750 // LOC_Os03g40830 // LOC_Os06g51029
									// LOC_Os10g33230 // LOC_Os04g21950 // LOC_Os05g18750 // LOC_Os10g08026 // LOC_Os01g68524 // LOC_Os07g48550 // LOC_Os02g38210 // LOC_Os03g19120 // LOC_Os06g51220 // LOC_Os03g53340 // LOC_Os05g41780 // LOC_Os03g21550 // LOC_Os05g03860 // LOC_Os06g39240 // LOC_Os01g64360 // LOC_Os11g36480 // LOC_Os12g23090 // LOC_Os12g22650 // LOC_Os02g08440 // LOC_Os03g01230 // LOC_Os06g41384 // LOC_Os09g28354 // …
									// LOC_Os01g72810 // LOC_Os04g38530 // LOC_Os01g48000 // LOC_Os05g03450 // LOC_Os09g28180 // LOC_Os04g51390 // LOC_Os11g05240
									// LOC_Os08g41990 // LOC_Os02g19924 // LOC_Os11g26860 // LOC_Os01g18660 // LOC_Os06g03740 // LOC_Os06g40940 // LOC_Os04g08350
									// LOC_Os10g02970 // LOC_Os06g22140 // LOC_Os07g02100 // LOC_Os11g47970 // LOC_Os05g03450 // LOC_Os01g13800 // LOC_Os04g59450 // LOC_Os04g03980 // LOC_Os11g25860 // LOC_Os12g35270 // LOC_Os03g12390 // LOC_Os03g20970 // LOC_Os01g49529 // LOC_Os05g51090 // LOC_Os04g08170 // LOC_Os03g02330 // LOC_Os10g39010 // LOC_Os03g18170 // LOC_Os03g13820 // LOC_Os03g48270 // LOC_Os09g28180 // LOC_Os06g43030 // …
									// LOC_Os10g02970 // LOC_Os06g22140 // LOC_Os07g02100 // LOC_Os11g47970 // LOC_Os05g03450 // LOC_Os01g13800 // LOC_Os04g59450 // LOC_Os04g03980 // LOC_Os11g25860 // LOC_Os12g35270 // LOC_Os03g12390 // LOC_Os03g20970 // LOC_Os01g49529 // LOC_Os05g51090 // LOC_Os04g08170 // LOC_Os03g02330 // LOC_Os10g39010 // LOC_Os03g18170 // LOC_Os03g13820 // LOC_Os03g48270 // LOC_Os09g28180 // LOC_Os06g43030 // …
									// LOC_Os06g22140 // LOC_Os02g40840 // LOC_Os07g02100 // LOC_Os12g32750 // LOC_Os04g03980 // LOC_Os06g35700 // LOC_Os11g33120 // LOC_Os06g35560
									// LOC_Os02g38210 // LOC_Os06g12090 // LOC_Os04g04060 // LOC_Os02g43690 // LOC_Os05g34170 // LOC_Os05g49890 // LOC_Os06g39875
									// LOC_Os07g08190 // LOC_Os02g31940 // LOC_Os03g52660 // LOC_Os06g43590 // LOC_Os05g51090 // LOC_Os12g39080 // LOC_Os08g20570 // LOC_Os01g28740 // LOC_Os02g44680 // LOC_Os04g38026 // LOC_Os07g31300 // LOC_Os12g32760 // LOC_Os03g01170 // LOC_Os04g51830 // LOC_Os04g43210 // LOC_Os03g20970 // LOC_Os02g40710 // LOC_Os07g01560
									// LOC_Os10g02970 // LOC_Os07g49210 // LOC_Os01g49529 // LOC_Os11g47970 // LOC_Os05g03450 // LOC_Os01g13800 // LOC_Os11g25860 // LOC_Os12g35270 // LOC_Os03g12390 // LOC_Os03g20970 // LOC_Os06g43030 // LOC_Os05g51090 // LOC_Os04g08170 // LOC_Os03g02330 // LOC_Os10g39010 // LOC_Os03g18170 // LOC_Os03g13820 // LOC_Os03g48270 // LOC_Os09g28180 // LOC_Os08g01830 // LOC_Os06g30130 // LOC_Os06g51029 // …
									// LOC_Os01g49529 // LOC_Os05g03450 // LOC_Os01g13800 // LOC_Os11g25860 // LOC_Os03g12390 // LOC_Os06g43030 // LOC_Os10g39010 // LOC_Os03g18170 // LOC_Os03g13820 // LOC_Os03g17300 // LOC_Os09g28180 // LOC_Os08g01830 // LOC_Os06g30130 // LOC_Os01g43350 // LOC_Os05g28520 // LOC_Os03g48270 // LOC_Os01g48000 // LOC_Os04g35890 // LOC_Os03g12680 // LOC_Os04g59450 // LOC_Os04g41160 // LOC_Os05g25390 // …
									// LOC_Os01g71090 // LOC_Os02g42310 // LOC_Os09g28000 // LOC_Os06g20040 // LOC_Os03g27190 // LOC_Os02g48860 // LOC_Os02g40080 // LOC_Os06g43930 // LOC_Os02g21040 // LOC_Os10g40830 // LOC_Os05g36010 // LOC_Os05g34170 // LOC_Os05g34870 // LOC_Os02g17060 // LOC_Os05g48330 // LOC_Os06g51029 // LOC_Os10g01134 // LOC_Os01g52750 // LOC_Os06g02780 // LOC_Os05g41670 // LOC_Os05g33430 // LOC_Os09g30414 // …
									// LOC_Os10g02970 // LOC_Os01g49529 // LOC_Os05g03450 // LOC_Os01g13800 // LOC_Os11g25860 // LOC_Os12g35270 // LOC_Os03g12390 // LOC_Os06g43030 // LOC_Os04g08170 // LOC_Os10g39010 // LOC_Os03g18170 // LOC_Os03g13820 // LOC_Os03g17300 // LOC_Os09g28180 // LOC_Os08g01830 // LOC_Os06g30130 // LOC_Os01g43350 // LOC_Os05g28520 // LOC_Os03g48270 // LOC_Os01g48000 // LOC_Os04g35890 // LOC_Os03g12680 // …
									// LOC_Os10g08026 // LOC_Os03g52010 // LOC_Os01g20206 // LOC_Os02g19924 // LOC_Os04g41160 // LOC_Os08g07200 // LOC_Os12g05380 // LOC_Os01g64540 // LOC_Os06g30130 // LOC_Os02g02510 // LOC_Os07g10160 // LOC_Os03g48270 // LOC_Os04g35890 // LOC_Os03g12680 // LOC_Os05g47880 // LOC_Os04g59450 // LOC_Os07g34190 // LOC_Os05g25390 // LOC_Os03g21230 // LOC_Os12g43660 // LOC_Os07g09190 // LOC_Os08g01830 // …
									// LOC_Os10g02970 // LOC_Os07g49210 // LOC_Os01g49529 // LOC_Os11g47970 // LOC_Os05g03450 // LOC_Os01g13800 // LOC_Os11g25860 // LOC_Os12g35270 // LOC_Os03g12390 // LOC_Os03g20970 // LOC_Os06g43030 // LOC_Os05g51090 // LOC_Os04g08170 // LOC_Os03g02330 // LOC_Os10g39010 // LOC_Os03g18170 // LOC_Os03g13820 // LOC_Os03g48270 // LOC_Os09g28180 // LOC_Os08g01830 // LOC_Os06g30130 // LOC_Os06g51029 // …
									// LOC_Os02g31940 // LOC_Os03g52660 // LOC_Os01g28740 // LOC_Os06g43590 // LOC_Os07g31300 // LOC_Os04g51830 // LOC_Os02g40710
									// LOC_Os06g49760 // LOC_Os01g03380 // LOC_Os01g03320 // LOC_Os01g03330 // LOC_Os01g58890 // LOC_Os01g57854
									// LOC_Os02g38210 // LOC_Os07g49210 // LOC_Os03g58790 // LOC_Os03g02330 // LOC_Os09g38730 // LOC_Os02g35450 // LOC_Os04g04060 // LOC_Os02g43690 // LOC_Os03g20970 // LOC_Os05g51090 // LOC_Os03g52660 // LOC_Os07g31300 // LOC_Os05g34170 // LOC_Os04g53550 // LOC_Os06g48250 // LOC_Os05g49890 // LOC_Os06g43590 // LOC_Os06g39875 // LOC_Os07g09420 // LOC_Os06g51029
									// LOC_Os02g42570 // LOC_Os08g08850 // LOC_Os02g50240 // LOC_Os03g18130 // LOC_Os02g02830
									// LOC_Os01g20830 // LOC_Os02g49850 // LOC_Os04g08060 // LOC_Os07g42730 // LOC_Os02g56930 // LOC_Os10g40830 // LOC_Os07g41740 // LOC_Os03g18030 // LOC_Os02g49550 // LOC_Os09g36070 // LOC_Os01g45274 // LOC_Os06g51029 // LOC_Os03g48270 // LOC_Os05g06940 // LOC_Os06g11310 // LOC_Os09g06464 // LOC_Os06g34450 // LOC_Os08g41010 // LOC_Os11g36480 // LOC_Os02g36070 // LOC_Os06g09220 // LOC_Os01g72100 // …
									// LOC_Os04g21950 // LOC_Os12g42400 // LOC_Os03g17460 // LOC_Os02g08440 // LOC_Os03g21710 // LOC_Os03g10210 // LOC_Os09g28354 // LOC_Os12g40570 // LOC_Os02g43790 // LOC_Os09g28310 // LOC_Os06g11860 // LOC_Os01g62514 // LOC_Os03g53340 // LOC_Os05g41780 // LOC_Os06g49840 // LOC_Os12g07120 // LOC_Os08g34360 // LOC_Os11g06170 // LOC_Os05g49700 // LOC_Os05g03860 // LOC_Os05g25770 // LOC_Os07g42510 // …
									// LOC_Os04g33680 // LOC_Os11g43550 // LOC_Os01g13480 // LOC_Os03g63420 // LOC_Os06g12190
									// LOC_Os02g38210 // LOC_Os07g49210 // LOC_Os03g58790 // LOC_Os03g02330 // LOC_Os09g38730 // LOC_Os02g35450 // LOC_Os04g04060 // LOC_Os02g43690 // LOC_Os03g20970 // LOC_Os06g43590 // LOC_Os05g51090 // LOC_Os03g52660 // LOC_Os07g31300 // LOC_Os05g34170 // LOC_Os04g53550 // LOC_Os06g48250 // LOC_Os05g49890 // LOC_Os01g64670 // LOC_Os06g39875 // LOC_Os07g09420 // LOC_Os06g51029
									// LOC_Os02g49850 // LOC_Os04g08060 // LOC_Os02g56930 // LOC_Os10g40830 // LOC_Os07g41740 // LOC_Os03g18030 // LOC_Os02g49550 // LOC_Os09g36070 // LOC_Os01g45274 // LOC_Os06g51029 // LOC_Os06g11310 // LOC_Os09g06464 // LOC_Os06g34450 // LOC_Os08g41010 // LOC_Os11g36480 // LOC_Os02g36070 // LOC_Os06g09220 // LOC_Os09g21710 // LOC_Os06g39140 // LOC_Os02g10120 // LOC_Os03g01230 // LOC_Os04g56180 // …
									// LOC_Os04g33680 // LOC_Os11g43550 // LOC_Os01g13480 // LOC_Os03g63420 // LOC_Os06g12190
									// LOC_Os01g01060 // LOC_Os09g31180 // LOC_Os03g03360 // LOC_Os02g12800 // LOC_Os02g51790 // LOC_Os05g18750 // LOC_Os03g34040 // LOC_Os01g47660 // LOC_Os03g27260 // LOC_Os02g01560 // LOC_Os03g12020 // LOC_Os05g30530 // LOC_Os04g38530 // LOC_Os01g59730 // LOC_Os03g58204 // LOC_Os11g04370 // LOC_Os06g36160 // LOC_Os01g51020 // LOC_Os03g14530 // LOC_Os03g22340 // LOC_Os10g42860 // LOC_Os05g38520 // …
									// LOC_Os01g01060 // LOC_Os09g31180 // LOC_Os03g03360 // LOC_Os02g12800 // LOC_Os02g51790 // LOC_Os05g18750 // LOC_Os03g34040 // LOC_Os01g47660 // LOC_Os03g27260 // LOC_Os02g01560 // LOC_Os03g12020 // LOC_Os05g30530 // LOC_Os04g38530 // LOC_Os01g59730 // LOC_Os03g58204 // LOC_Os11g04370 // LOC_Os06g36160 // LOC_Os01g51020 // LOC_Os03g14530 // LOC_Os03g22340 // LOC_Os10g42860 // LOC_Os05g38520 // …
									// LOC_Os01g01060 // LOC_Os09g31180 // LOC_Os03g03360 // LOC_Os12g22650 // LOC_Os02g12800 // LOC_Os02g51790 // LOC_Os05g18750 // LOC_Os03g34040 // LOC_Os01g47660 // LOC_Os03g27260 // LOC_Os02g01560 // LOC_Os02g40880 // LOC_Os03g12020 // LOC_Os05g31620 // LOC_Os05g30530 // LOC_Os04g38530 // LOC_Os05g34170 // LOC_Os01g59730 // LOC_Os03g58204 // LOC_Os11g04370 // LOC_Os08g33190 // LOC_Os06g36160 // …
									// LOC_Os01g01060 // LOC_Os09g31180 // LOC_Os03g03360 // LOC_Os12g22650 // LOC_Os02g12800 // LOC_Os02g51790 // LOC_Os05g18750 // LOC_Os03g34040 // LOC_Os01g47660 // LOC_Os03g27260 // LOC_Os02g01560 // LOC_Os02g40880 // LOC_Os03g12020 // LOC_Os05g31620 // LOC_Os05g30530 // LOC_Os04g38530 // LOC_Os05g34170 // LOC_Os01g59730 // LOC_Os03g58204 // LOC_Os11g04370 // LOC_Os08g33190 // LOC_Os06g36160 // …
									// LOC_Os12g23200 // LOC_Os07g04840 // LOC_Os01g31690 // LOC_Os07g36080 // LOC_Os07g05480 // LOC_Os08g44680 // LOC_Os02g36850 // LOC_Os12g08770
									// LOC_Os12g23200 // LOC_Os07g04840 // LOC_Os01g31690 // LOC_Os07g36080 // LOC_Os07g05480 // LOC_Os08g44680 // LOC_Os02g36850 // LOC_Os12g08770
									// LOC_Os12g23200 // LOC_Os07g04840 // LOC_Os01g31690 // LOC_Os07g36080 // LOC_Os07g05480 // LOC_Os08g44680 // LOC_Os02g36850 // LOC_Os12g08770
									// LOC_Os05g10830 // LOC_Os09g20090 // LOC_Os01g03380 // LOC_Os02g16800 // LOC_Os10g40830 // LOC_Os01g72300 // LOC_Os06g22850 // LOC_Os01g03320 // LOC_Os01g03330 // LOC_Os03g48750 // LOC_Os03g59010 // LOC_Os07g01110
									// LOC_Os09g23730 // LOC_Os01g31800 // LOC_Os12g22650 // LOC_Os08g33100 // LOC_Os08g33190
									// LOC_Os09g23730 // LOC_Os01g31800 // LOC_Os12g22650 // LOC_Os08g33100 // LOC_Os08g33190
									// LOC_Os01g31690 // LOC_Os02g36850 // LOC_Os07g36080 // LOC_Os07g04840 // LOC_Os12g08770
									// LOC_Os05g10830 // LOC_Os03g59010 // LOC_Os01g72300 // LOC_Os07g01110 // LOC_Os03g48750
									// LOC_Os09g23730 // LOC_Os01g31800 // LOC_Os12g22650 // LOC_Os08g33100 // LOC_Os08g33190
									// LOC_Os01g01060 // LOC_Os03g09870 // LOC_Os03g03360 // LOC_Os02g12800 // LOC_Os01g51020 // LOC_Os05g18750 // LOC_Os06g05804 // LOC_Os03g34040 // LOC_Os01g47660 // LOC_Os03g27260 // LOC_Os05g07900 // LOC_Os02g01560 // LOC_Os04g30740 // LOC_Os03g12020 // LOC_Os02g43830 // LOC_Os07g41360 // LOC_Os05g30530 // LOC_Os05g32120 // LOC_Os09g31180 // LOC_Os11g04370 // LOC_Os01g59730 // LOC_Os03g58204 // …
									// LOC_Os03g09870 // LOC_Os01g12520 // LOC_Os05g07900 // LOC_Os04g53550 // LOC_Os06g40050 // LOC_Os04g30740 // LOC_Os02g47200
									// LOC_Os03g09870 // LOC_Os06g40050 // LOC_Os04g30740 // LOC_Os05g07900 // LOC_Os01g12520
									// LOC_Os06g12310 // LOC_Os12g05550 // LOC_Os05g43650 // LOC_Os03g01170 // LOC_Os03g20970 // LOC_Os06g44140 // LOC_Os04g38026 // LOC_Os12g05380 // LOC_Os02g57720 // LOC_Os02g49630 // LOC_Os06g51029 // LOC_Os02g41860 // LOC_Os01g12680 // LOC_Os04g47220 // LOC_Os01g46860 // LOC_Os04g43210 // LOC_Os07g01560 // LOC_Os01g61970 // LOC_Os03g19330 // LOC_Os05g51090 // LOC_Os01g43460 // LOC_Os11g33120 // …
									// LOC_Os03g09870 // LOC_Os01g12520 // LOC_Os05g07900 // LOC_Os06g40050 // LOC_Os04g30740 // LOC_Os02g47200
									// LOC_Os12g23200 // LOC_Os07g08190 // LOC_Os02g43830 // LOC_Os07g04840 // LOC_Os02g12800 // LOC_Os02g36850 // LOC_Os01g31690 // LOC_Os07g36080 // LOC_Os07g05480 // LOC_Os08g44680 // LOC_Os06g43590 // LOC_Os12g08770 // LOC_Os03g10950 // LOC_Os05g34170 // LOC_Os03g52660 // LOC_Os07g31300 // LOC_Os06g07878
									// LOC_Os06g40110 // LOC_Os03g09870 // LOC_Os12g22650 // LOC_Os04g21950 // LOC_Os12g05550 // LOC_Os06g05804 // LOC_Os01g38610 // LOC_Os09g23730 // LOC_Os05g07900 // LOC_Os02g08440 // LOC_Os03g21710 // LOC_Os03g10210 // LOC_Os04g30740 // LOC_Os03g20780 // LOC_Os09g28354 // LOC_Os10g40740 // LOC_Os12g40570 // LOC_Os12g07120 // LOC_Os07g41360 // LOC_Os09g28310 // LOC_Os05g32120 // LOC_Os03g53150 // …
									// LOC_Os03g09870 // LOC_Os04g21950 // LOC_Os05g18750 // LOC_Os05g34170 // LOC_Os08g44680 // LOC_Os01g59730 // LOC_Os06g51220 // LOC_Os01g51020 // LOC_Os03g53340 // LOC_Os05g46430 // LOC_Os06g21690 // LOC_Os07g08460 // LOC_Os05g03860 // LOC_Os09g38730 // LOC_Os06g36160 // LOC_Os03g32314 // LOC_Os01g72100 // LOC_Os12g38000 // LOC_Os08g12840 // LOC_Os03g03360 // LOC_Os12g22650 // LOC_Os03g12020 // …
									// LOC_Os01g01060 // LOC_Os03g09870 // LOC_Os12g08770 // LOC_Os12g22650 // LOC_Os12g05550 // LOC_Os06g05804 // LOC_Os03g34040 // LOC_Os09g23730 // LOC_Os05g07900 // LOC_Os04g30740 // LOC_Os03g12020 // LOC_Os01g31690 // LOC_Os05g34170 // LOC_Os01g12520 // LOC_Os03g14530 // LOC_Os08g33100 // LOC_Os01g31800 // LOC_Os07g04840 // LOC_Os02g36850 // LOC_Os07g36080 // LOC_Os08g33190 // LOC_Os06g40050 // …
									// LOC_Os03g09870 // LOC_Os04g21950 // LOC_Os05g18750 // LOC_Os05g34170 // LOC_Os01g59730 // LOC_Os06g51220 // LOC_Os01g51020 // LOC_Os03g53340 // LOC_Os05g46430 // LOC_Os07g08460 // LOC_Os05g03860 // LOC_Os09g38730 // LOC_Os03g32314 // LOC_Os01g72100 // LOC_Os12g38000 // LOC_Os03g03360 // LOC_Os12g22650 // LOC_Os03g12020 // LOC_Os09g28354 // LOC_Os03g43810 // LOC_Os01g31690 // LOC_Os05g30530 // …
									// LOC_Os03g09870 // LOC_Os04g21950 // LOC_Os05g18750 // LOC_Os04g08060 // LOC_Os05g34170 // LOC_Os02g38210 // LOC_Os11g06170 // LOC_Os08g44680 // LOC_Os01g59730 // LOC_Os06g51220 // LOC_Os01g51020 // LOC_Os03g53340 // LOC_Os06g39875 // LOC_Os05g46430 // LOC_Os09g06464 // LOC_Os06g21690 // LOC_Os07g08460 // LOC_Os05g03860 // LOC_Os09g38730 // LOC_Os06g36160 // LOC_Os03g32314 // LOC_Os01g72100 // …
									// LOC_Os06g40110 // LOC_Os03g09870 // LOC_Os12g08770 // LOC_Os12g22650 // LOC_Os04g21950 // LOC_Os12g05550 // LOC_Os06g05804 // LOC_Os01g38610 // LOC_Os09g23730 // LOC_Os05g07900 // LOC_Os02g08440 // LOC_Os03g21710 // LOC_Os03g10210 // LOC_Os04g30740 // LOC_Os03g20780 // LOC_Os09g28354 // LOC_Os10g40740 // LOC_Os12g40570 // LOC_Os12g07120 // LOC_Os07g41360 // LOC_Os09g28310 // LOC_Os05g32120 // …
									// LOC_Os06g12310 // LOC_Os12g08770 // LOC_Os12g05550 // LOC_Os06g43590 // LOC_Os12g32760 // LOC_Os03g01170 // LOC_Os02g36850 // LOC_Os03g20970 // LOC_Os07g08190 // LOC_Os07g41360 // LOC_Os06g44140 // LOC_Os01g31690 // LOC_Os08g44680 // LOC_Os04g38026 // LOC_Os12g05380 // LOC_Os02g57720 // LOC_Os01g43460 // LOC_Os03g22200 // LOC_Os12g23200 // LOC_Os02g41860 // LOC_Os01g12680 // LOC_Os04g47220 // …
									// LOC_Os09g23730 // LOC_Os01g31800 // LOC_Os12g22650 // LOC_Os08g33100 // LOC_Os08g33190
									// LOC_Os03g09870 // LOC_Os06g40050 // LOC_Os04g30740 // LOC_Os05g07900 // LOC_Os01g12520
									// LOC_Os03g09870 // LOC_Os12g08770 // LOC_Os05g34010 // LOC_Os10g07010 // LOC_Os07g34570 // LOC_Os04g37600 // LOC_Os08g20570 // LOC_Os01g64960 // LOC_Os06g43590 // LOC_Os09g28000 // LOC_Os05g43650 // LOC_Os10g10080 // LOC_Os03g01170 // LOC_Os06g51029 // LOC_Os04g59440 // LOC_Os04g30740 // LOC_Os02g56860 // LOC_Os05g34170 // LOC_Os07g08190 // LOC_Os02g36850 // LOC_Os02g31940 // LOC_Os01g52240 // …
									// LOC_Os03g09870 // LOC_Os01g12520 // LOC_Os05g07900 // LOC_Os06g40050 // LOC_Os04g30740 // LOC_Os02g47200
									// LOC_Os06g12310 // LOC_Os12g05550 // LOC_Os05g43650 // LOC_Os03g01170 // LOC_Os03g20970 // LOC_Os06g44140 // LOC_Os04g38026 // LOC_Os12g05380 // LOC_Os02g57720 // LOC_Os02g49630 // LOC_Os06g51029 // LOC_Os02g41860 // LOC_Os01g12680 // LOC_Os04g47220 // LOC_Os01g46860 // LOC_Os04g43210 // LOC_Os07g01560 // LOC_Os01g61970 // LOC_Os03g19330 // LOC_Os05g51090 // LOC_Os01g43460 // LOC_Os11g33120 // …
									// LOC_Os01g01060 // LOC_Os03g09870 // LOC_Os03g03360 // LOC_Os02g12800 // LOC_Os01g51020 // LOC_Os05g18750 // LOC_Os06g05804 // LOC_Os03g34040 // LOC_Os01g47660 // LOC_Os03g27260 // LOC_Os05g07900 // LOC_Os02g01560 // LOC_Os04g30740 // LOC_Os03g12020 // LOC_Os02g43830 // LOC_Os07g41360 // LOC_Os05g30530 // LOC_Os05g32120 // LOC_Os09g31180 // LOC_Os11g04370 // LOC_Os01g59730 // LOC_Os01g64670 // …
									// LOC_Os03g09870 // LOC_Os12g08770 // LOC_Os01g12520 // LOC_Os12g05550 // LOC_Os05g07900 // LOC_Os06g40050 // LOC_Os04g30740
									// LOC_Os03g09870 // LOC_Os01g12520 // LOC_Os05g07900 // LOC_Os06g40050 // LOC_Os04g30740 // LOC_Os02g47200
									// LOC_Os01g01060 // LOC_Os09g31180 // LOC_Os03g03360 // LOC_Os12g22650 // LOC_Os02g12800 // LOC_Os02g51790 // LOC_Os05g18750 // LOC_Os03g34040 // LOC_Os01g47660 // LOC_Os06g43590 // LOC_Os12g08770 // LOC_Os03g27260 // LOC_Os07g31300 // LOC_Os02g01560 // LOC_Os02g40880 // LOC_Os03g12020 // LOC_Os07g08190 // LOC_Os02g43830 // LOC_Os01g31690 // LOC_Os05g30530 // LOC_Os04g38530 // LOC_Os08g44680 // …
									// LOC_Os03g09870 // LOC_Os04g21950 // LOC_Os05g18750 // LOC_Os04g08060 // LOC_Os03g53150 // LOC_Os05g34170 // LOC_Os09g38730 // LOC_Os04g59440 // LOC_Os02g38210 // LOC_Os05g34010 // LOC_Os03g20780 // LOC_Os02g31940 // LOC_Os11g06170 // LOC_Os08g44680 // LOC_Os01g59730 // LOC_Os03g10950 // LOC_Os03g22200 // LOC_Os02g57720 // LOC_Os06g51220 // LOC_Os01g43460 // LOC_Os06g51029 // LOC_Os01g51020 // …
									// LOC_Os03g09870 // LOC_Os04g21950 // LOC_Os05g18750 // LOC_Os04g08060 // LOC_Os03g53150 // LOC_Os05g34170 // LOC_Os09g38730 // LOC_Os04g59440 // LOC_Os02g38210 // LOC_Os05g34010 // LOC_Os03g20780 // LOC_Os02g31940 // LOC_Os11g06170 // LOC_Os08g44680 // LOC_Os01g59730 // LOC_Os03g10950 // LOC_Os03g22200 // LOC_Os02g57720 // LOC_Os06g51220 // LOC_Os01g43460 // LOC_Os06g51029 // LOC_Os01g51020 // …
									// LOC_Os03g09870 // LOC_Os01g12520 // LOC_Os05g07900 // LOC_Os06g40050 // LOC_Os04g30740 // LOC_Os02g47200
									// LOC_Os06g40110 // LOC_Os12g22650 // LOC_Os04g21950 // LOC_Os01g50940 // LOC_Os01g38610 // LOC_Os09g23730 // LOC_Os02g08440 // LOC_Os03g21710 // LOC_Os03g10210 // LOC_Os03g20780 // LOC_Os09g28354 // LOC_Os10g40740 // LOC_Os12g40570 // LOC_Os12g07120 // LOC_Os09g28310 // LOC_Os03g53150 // LOC_Os04g53990 // LOC_Os06g04970 // LOC_Os01g62514 // LOC_Os06g51220 // LOC_Os05g09480 // LOC_Os12g42400 // …
									// LOC_Os09g23730 // LOC_Os01g31800 // LOC_Os12g22650 // LOC_Os08g33100 // LOC_Os08g33190
									// LOC_Os01g01060 // LOC_Os03g09870 // LOC_Os12g08770 // LOC_Os12g22650 // LOC_Os12g05550 // LOC_Os06g05804 // LOC_Os03g34040 // LOC_Os09g23730 // LOC_Os05g07900 // LOC_Os04g30740 // LOC_Os03g12020 // LOC_Os01g31690 // LOC_Os05g34170 // LOC_Os01g12520 // LOC_Os03g14530 // LOC_Os08g33100 // LOC_Os01g31800 // LOC_Os07g04840 // LOC_Os02g36850 // LOC_Os07g36080 // LOC_Os08g33190 // LOC_Os06g40050 // …
									// LOC_Os03g09870 // LOC_Os06g40050 // LOC_Os04g30740 // LOC_Os05g07900 // LOC_Os01g12520
									// LOC_Os03g09870 // LOC_Os04g21950 // LOC_Os05g18750 // LOC_Os05g34170 // LOC_Os01g59730 // LOC_Os06g51220 // LOC_Os01g51020 // LOC_Os03g53340 // LOC_Os05g46430 // LOC_Os07g08460 // LOC_Os05g03860 // LOC_Os09g38730 // LOC_Os03g32314 // LOC_Os01g72100 // LOC_Os12g38000 // LOC_Os03g03360 // LOC_Os12g22650 // LOC_Os03g12020 // LOC_Os09g28354 // LOC_Os03g43810 // LOC_Os01g31690 // LOC_Os05g30530 // …
