# Supplementary material for: Comparative transcriptome analysis highlights the crucial roles of photosynthetic system in drought stress adaptation in upland rice
Source: Sci Rep. 2016 Jan 18;6:19349. doi: 10.1038/srep19349 (PMC4726002; doi:10.1038/srep19349)
Supplement: Supplementary Dataset 2 [file srep19349-s3.xls]

## Sheet: Additional_file_3 Primers_for_v
1 >LOC_Os01g07590
Sequence (5'->3')	Template strand	Length	Start	Stop	Tm	GC%	Self complementarity	Self 3' complementarity
Forward primer	GATCCCCATGTCGCCAAGAC	Plus	20	1096	1115	60.82	60	4	1
Reverse primer	CCAAGCAGTTGAGGGGAACC	Minus	20	1264	1245	60.9	60	3	2
2 >LOC_Os02g13510
Sequence (5'->3')	Template strand	Length	Start	Stop	Tm	GC%	Self complementarity	Self 3' complementarity
Forward primer	TTGAGTGGCGAGATTGGTCC	Plus	20	907	926	60.04	55	3	3
Reverse primer	TCCGGCATCATACCAACACC	Minus	20	1088	1069	601	55	5	0
3 >LOC_Os04g21880
Sequence (5'->3')	Template strand	Length	Start	Stop	Tm	GC%	Self complementarity	Self 3' complementarity
Forward primer	TACTACATGCGGCTGGACGG	Plus	20	311	330	62.01	60	4	1
Reverse primer	CCATCCTGCACAAGTGCGTC	Minus	20	455	436	61.92	60	6	1
4 >LOC_Os04g30660
Sequence (5'->3')	Template strand	Length	Start	Stop	Tm	GC%	Self complementarity	Self 3' complementarity
Forward primer	TGTAGCGTACGATGCCGAGG	Plus	20	342	361	62.06	60	6	2
Reverse primer	CTGGCTCGTCTAGGACACGG	Minus	20	610	591	61.99	65	4	1
5 >LOC_Os06g07370
Sequence (5'->3')	Template strand	Length	Start	Stop	Tm	GC%	Self complementarity	Self 3' complementarity
Forward primer	GCTCCTGACATGGTGCAAGC	Plus	20	2122	2141	61.93	60	5	2
Reverse primer	CAGTCCCAGTGGCAGTGGTT	Minus	20	2266	2247	62.34	60	7	3
6 >LOC_Os06g34960
Sequence (5'->3')	Template strand	Length	Start	Stop	Tm	GC%	Self complementarity	Self 3' complementarity
Forward primer	GAGAGGCTGATCCGGTCGTC	Plus	20	958	977	62.07	65	4	2
Reverse primer	ATCAGCACGACGTCCCACAT	Minus	20	1106	1087	61.89	55	6	2
7 >LOC_Os08g07330
Sequence (5'->3')	Template strand	Length	Start	Stop	Tm	GC%	Self complementarity	Self 3' complementarity
Forward primer	GTCATGAGCCCGATGACCCA	Plus	20	830	849	61.97	60	8	1
Reverse primer	GTCCATTGGTCCGTCAACGC	Minus	20	1092	1073	61.91	60	5	2
8 >LOC_Os08g33000
Sequence (5'->3')	Template strand	Length	Start	Stop	Tm	GC%	Self complementarity	Self 3' complementarity
Forward primer	GCGTGGAAGACCAGCGATTG	Plus	20	461	480	61.97	60	3	2
Reverse primer	TGCGCCAACTGCATGTGTTT	Minus	20	606	587	62.01	50	4	2
9 >LOC_Os08g35310
Sequence (5'->3')	Template strand	Length	Start	Stop	Tm	GC%	Self complementarity	Self 3' complementarity
Forward primer	TCATGCTTGCCTCGCCTCAT	Plus	20	214	233	62.26	55	4	2
Reverse primer	GAAATCCATGCCATGCGCCA	Minus	20	432	413	62.02	55	7	2
10 >LOC_Os11g36950
Sequence (5'->3')	Template strand	Length	Start	Stop	Tm	GC%	Self complementarity	Self 3' complementarity
Forward primer	GCCAGCCAAATGCGGATGAA	Plus	20	152	171	61.95	55	4	0
Reverse primer	TGCTGCGGCACCAGGAATAA	Minus	20	369	350	62.48	55	7	1
