# Supplementary material for: Comparative transcriptome analysis highlights the crucial roles of photosynthetic system in drought stress adaptation in upland rice
Source: Sci Rep. 2016 Jan 18;6:19349. doi: 10.1038/srep19349 (PMC4726002; doi:10.1038/srep19349)
Supplement: Supplementary Dataset 3 [file srep19349-s4.xls]

## Sheet: 189_primer_pairs
Additional file 4
Primers for Indel_marker Application
Primers_ID	Chromosome	Position	Forward Primer	Reverse Primer
P1	1	141484	AGACCATTCCTAGGTGACGTG	TCCGACTAACTTTCTTCTCTCCA
P2	1	145029	TGGTCAGAAATCTCATGTGGA	TGTGCATAACCATCGAATTCC
P3	1	146103	CCCATCTACATCGTCGGTCC	TTGGCAGTACAGTCGGTTCC
P4	1	15131039	CTTTATTGGGGGTCACGGCT	TAATGGTGCATTGCTTCGCC
P5	1	17210547	AGCTCAGCGGCATGTATTTG	GAGGAGCCTCTCGACGGTA
P6	1	19093600	ACTGTTCGCATTTCATGTGCAG	CGCTGTAATGCAACAAGCCATA
P7	1	2061278	AGGCATGCCAACAATTACTCCA	TTCAGCTCCGGAAATCCCCT
P8	1	21958804	CAGCCTTGGACAGTTGGAGA	TGAAATCCAAGGGATGTACGCA
P9	1	22455189	CCATCCCAACCAGCTCTTCA	GCTGGGAGGTCAAGATGGAG
P10	1	23947930	GCCTACCACTGCTCCAGTTTC	GTAGCTAGGGAGGTGAACGAG
P11	1	27679580	AGTAGCTGAGCCAAACTAAACCAA	GTGGAACTGGAGAAACTGTGAAGT
P12	1	28312088	CCCAAATTCGAAACGCGTCC	CGTCAGCCTTATTCCAGCCA
P13	1	29249426	ACACAGTCACAACGCTGAAA	ACTCTTTATTTCTTGCCAGCGG
P14	1	32022342	GCCAGATCGGGGGCAAG	CCAACTCGGAGACTCCTCCT
P15	1	3484197	GGCACAGATCAGAAGCATAACC	CGATGCTCAAAATGGGCGAG
P16	1	37845039	GAGGGAAAACCACAATTCCATT	TCTTGTATTCTTTTGGCTGACTGC
P17	1	4167429	CAGTCACCCTCTCACTCAAACA	TGAAACTGGGTACTCATTGCCTA
P18	1	42227669	AAAGCCAAGGCTGTCATTTGC	AAATTTCAAGGTCCCGGCAT
P19	1	593486	GTTGTCAGTAGATGGGGGCA	ACCGAGTGAGTTAAGCCCAG
P20	1	6500796	ACGAACCAGCTCAAGCCATT	TGAAACTGGGTACTCATTGCCTA
P21	1	8792707	CCGTAGTCATCCACAAGTGCG	TTTGTTCTCGCCAGCTAGTAGT
P22	2	1045723	ACCTGAGATGCAGGTGTACAAT	GTACATCAGCTCACCCGGAG
P23	2	11673444	GCTTGATGGCTCTCACCTGT	ACCTGCTCAGCTAACAACAGT
P24	2	12414618	GTGAGAACCTTTCAAGAGACAGC	GGAAGGGGATGATGCAATTTGG
P25	2	1734205	GCCACATGGCTGATTCTACTC	AACTTAATCTGCTGGCGTACAG
P26	2	17959743	TGCGCATAGACTTATTGATGCC	AAGCTTTTCGTTATTGCTGGCT
P27	2	23549286	GCACAAAACGGAATGAGGAAAGA	GGAAAAAGCTTCTGCTTTTCTTGT
P28	2	25773958	ACTCTTCCGATGGACACCTTG	ATAAGAGCTAAGAGGCCAGGAC
P29	2	26523378	TGCCAATTGTAGTGGTTTGCT	GCAACCTGTAGGTCACTCAGA
P30	2	27802673	GGTAAACTGGTACCGACTGGT	TGGACGGTCTATTACTTCGCTC
P31	2	29306944	TGCTAGGATCTAATTCCCCATGC	ACGAACAATGCAGCCTGAAC
P32	2	29799647	ACATGGTTCCACGGTCAAGA	GGATTCGCTCGATCTGTGCT
P33	2	29987360	TCACTCTAAAGCGGCAATGA	TGCTGGTACATTACTATCACCATA
P34	2	30659142	ATGCTACGAAGGACATGATACA	CCAAAACCCAACCCACATCG
P35	2	31522401	TGCAAGCTGAGTAGTGACCG	TCCACCTCCTTGTCAACTGC
P36	2	32353475	GAAGAAAAACCACCGCCCAC	TGGTTCAGTTTAGATGTGTTGTGC
P37	2	34227423	TCATGTAAGATCCATCGTGACTGT	TTAGCTCCTTACGGTGCAGG
P38	2	35419044	CGAAAGCTATCGGAGGCGAA	TGATCTCGCCTCGTTTCTCG
P39	2	4009760	CGCTAATGGCTACAACTTCGG	GCAATCCATATGATGCTTGGTTGA
P40	2	4573960	CACCACATAGCCGTTTCTCC	CTGCTGATTGGTCCATGCTCA
P41	2	6726441	ACCATACCAACAATATCTCCGCT	AAGTTGCGGCCCGGTATTTA
P42	2	7546865	TGCGCTCTACAAGGTTCTGT	TGCGTAAACTGCAACCAACG
P43	3	14369452	GCTTGCTACCAGAAGATGGGT	TGCGGAAGAGGTCCAATGAC
P44	3	16199041	TGGTGGCACTGATTGCATTG	TGGGAGTCTCAATTTCCCTCA
P45	3	17376743	TCAGCTCAACGATCTACCACA	GTTGGTTGGGTTTGACACGG
P46	3	19513758	TCCGGTTTCATAAAGGATGCCA	AGAGCCGAGAGAAGGCTACC
P47	3	20423843	GTGGCCACTCATCATCTTGGA	TGGCTGGGAACATGTTAGGAT
P48	3	23934073	GCCCAACCAGTTTACTTTTGGAA	CTGTAGTCTGATGCGCGACT
P49	3	25104023	GGATTAGATTTCCGCGAGGGT	GTGGTGTCCCTCCAAGATCG
P50	3	25801666	GCAATGCAGTTCATCCAACGAT	ATCCCCATGAATAAATTCGGAGC
P51	3	27644679	ATTTCGCCTCAAACGCATGG	TGTCAGAGGAGTCGAGGTGT
P52	3	29477880	ACGACCTGGGATGACTACCT	ACCATGCAGCTCTACACTAGC
P53	3	30796269	GCAAGGGGCAACAGTAAGAC	GCTTCACCAACTATGGAAATGGA
P54	3	3176178	AAAGGGCTTCCCTCAAGAGC	TTTCTAGTGCACAGCAGCAT
P55	3	32110223	TCAGGGCATTAGAGTCCATTCC	TCGAAATGGAGACACCCAGC
P56	3	32834046	CGTCTTCCTCGTCTCCAGTG	CCACCCCGGCTATAATGACC
P57	3	3696992	AGCCACATTTGTTGTTACCTGC	CATCGGCTTCATCCAGTCCA
P58	3	4120163	GATAATGTTTTGGGGCCGTGG	GAGTGACCATCAACTCCGGC
P59	3	4925903	TTTGCTGCGATGTGTGTGTG	TGTGTCATCGTGAGACCTGA
P60	3	5491795	CTGATTCTTCAGCTCAACTCG	CTAATAATCGATGCAGCGCAA
P61	3	557721	TCGCTCCCATTCCATCAAGT	ATGCAGTTTTCGACGCCCTA
P62	3	5840986	TGCAAGTGGCCTTTTGTGTG	ACATCTCCTCAGCATGCACC
P63	3	8604422	GGGAGCACCAAACTAAGTGGA	GATGGCGATGCCTACGGATA
P64	3	928085	AGGGCAGTGTAAAATGAGCTG	GATGTAGTAACATGTAGGAGTACGA
P65	3	9446040	ACGAGAGAGACTTCGCACAC	AAGCAGATCTAGTTAACACCCAT
P66	4	13211235	GCCTGACACAGAAGTATTGCCTA	TACAGATTCCAGCACAGCAACC
P67	4	18042417	CCTAACACAAGCGTACAAGCA	GTACACCGAGGGCAATAGCA
P68	4	19651755	AGCCTTGAAGGTATATAGGCAACT	GCGACGATGAGGACAACGTAA
P69	4	21376891	TTTGGGACCAGCAACCTCAG	CCTGGATCATATGGCCACCA
P70	4	23274664	CCAGGTAGAAGCACCAATCAGA	TCATGCTCTTCAACTACTGTACCA
P71	4	25039794	TTTCCCCTTCAAAGGACTGTCA	ACACCTTAACTGAAACTGTTGTCT
P72	4	27459466	TGGTGGCCATATTCATGGTGT	CGTATACATGGCCATCCGCT
P73	4	27724258	AGCAAAGGCAAGGTGACCAA	GGTCTGATTCAGCTCTCTCTCC
P74	4	28181819	GCCGAATACTATGATCAAAAGCCT	TGTGGGCTTCTTACAGAGAACA
P75	4	29588548	ACCAAAAGAGCAAAGGGGGT	AAACTCCTCCGGGATTGTGC
P76	4	31062621	TGCATGTGGAGTTGTGGTAT	ACAGGCTTTATCAGCCACACA
P77	4	31187361	GGCGCTACATATAAACCCCCA	CAAAGGCTCCAAGCAATCACC
P78	4	31882472	TCACCCCAATGCCAGAATGG	ACGTTGCTGGAGACGCTATC
P79	4	32002582	ATACTGTCTATCTCTCTGCAGGT	ACCAGTTTAACATGACACGACTT
P80	4	32015316	CGGGCTGAAGTACTCTTCACT	TGTTTGCAGTGTGCTGGAGA
P81	4	32384968	ACCAGGTTTCTCTAGGATCTGA	CAAGGCAGCTCTGAGTGTGT
P82	4	35093678	GTGCACCCTTGGAAAGTTGG	AGCCAGCGATCTAGATGAGTTA
P83	4	35093681	TGGCCTATGCTCGTTTGTGG	GCCAGCGATCTAGATGAGTTAAG
P84	4	35382088	CCTCCTCCTTCCTCCGATTG	ATAGCATTGCTGCTGGGGAA
P85	4	35383073	GTGCAAGAAACGCATGAACA	TACATCCCGGGCCATCAAAT
P86	4	6940214	AGTTGCTACAGTACAATGCCA	ATCCCCAGTCCTCCTGATCC
P87	5	150103	GACTGACCGACACCATGGAC	TGCCCTTCTGATTGTGGCTT
P88	5	16503137	AACACTCAGCGGCATACTCT	TGCATACGGTTTCCTGTCGC
P89	5	16931796	ACCATCCATGGACACCGTTT	ACCCATATACCTCCTCATTGCAT
P90	5	17452891	CACTTGAAGCCTGCCAGAAAC	CGACATGACCAAGCAACAGTG
P91	5	18868592	TTCCCTCCTCAGCTCCTCTC	CTTCTCGAAGCAATCGACGC
P92	5	19108739	GTCCAACAAGTGTTTGCCACA	AGTGTAGAGTACTAGAGTTCTGCC
P93	5	2014648	TCCCAACATCAAGCCTTCCA	GAGATCGACGAGCACCAACA
P94	5	21316053	AGCTCATCTTGCACTAGGCG	TTCCGCCGACATACCAACTC
P95	5	22524107	GAACCCAGTTGGCTTTTCGC	CCAACAACGAAAATGTCCGAAAG
P96	5	22935564	TCACATGCCAATGCGACATC	ACTCTAGGTTATCCTTTACAAGCCA
P97	5	24913070	AGACGTACGGGAAAACCTGG	ACGGAGGGACATGTATCACG
P98	5	25194502	GACACGAGGCGGCAGTTAAT	TGCACACTCAAGCATAGGCA
P99	5	25229903	CGAGGGTACGCTAACTATTGA	CACTCGGCTAACATTGAGGG
P100	5	25631229	CCTGGGACTCTCTAGCCTGT	TCGACCCAAACAACTGCTCA
P101	5	26625422	TGGTGACTGGTGCCTTGAGA	AGGTGAGTACTCTTGGCAGATTG
P102	5	28666423	ATCAGTAGCTGTGCCAAGCA	GGGGAACATCTAGCTGGTGG
P103	5	29046109	TCTCCCCCATGGACCAGTAG	ACATCAACCCTACACCTACAGT
P104	5	29588872	AATTGCAGGGACGGATGGTT	GACGAGACGATCTGCTTGCT
P105	5	338880	GCTCTGAAACATCAACGTACACA	CAAGGAAGATAGCCGGCCTTA
P106	5	6267772	TGCCTTCATGTTCTTTGTTCACT	GGATCGAGTATTCCAGCTTTTGG
P107	5	7047506	GCAAGCTGATGAGCAGACTGT	GTCTGTTCAGGTGCTCGTTGAT
P108	6	11046921	CAACCTGAACCACAAGCTGC	GCAGCCTCATTTCCCTCCTT
P109	6	17511778	TGTTGCCTGGACCTAACCAG	CCCTACACCTTGCGACTACC
P110	6	20822786	GCCCGTGATTAGTCGATGGAG	GTGGACTGTGAGCTATAATTAGACA
P111	6	22270921	GTGAGATGCTTTGCTGTGTTGT	AAGGTGTCGGCACGATCTGA
P112	6	22313144	TTGCAGCTCCTCAACTTCCA	ACAACTCTATTGCAGCTTCCCA
P113	6	2359548	GACAACGACACAAAGGAGCA	AGTTAAACCAAGAGGGGTGTT
P114	6	24145195	AGAAGGATTGCTCACCTCCA	CCTGAAACGGAGGTAGTAGTTG
P115	6	24264789	TAGATGAGGGTTGCTCGATCC	GCCTCAACGCTGCTAAGAATAG
P116	6	26359935	AGCACATGCTTTGACGTGTT	CCCACTGTAACTATTGGCCTCT
P117	6	26646388	AGCTCAATTCCTACCCCAGAGA	ATGTATGCCTTTCCCCCGGT
P118	6	27412754	AGGTTGTACCACCACACCACC	TGTTGCAGCTATTCCTCTCTTCTC
P119	6	27413874	CACCCTCTTGATGATCTTTCGC	TGCACCAAGAATTGACATGCG
P120	6	28064681	GCAAGCTTCAGCCTTTATCCG	CCTGATTCTGTTTTCGTTGCGT
P121	6	28064681	TGATCATGAACGGGGCATCA	CACGATGTTCGTTGCTCTGT
P122	6	28770836	AAACCGGAGCTGAACTTGTGA	TGTTACTGCAATGCTTGACTCTG
P123	6	2907244	ATGTGCCCTTGTGAAGCAGT	AACACAGAACCAAGCCTACCA
P124	6	3203809	TTACTTACCGTCGCAGCATCA	AGGAGGATACAAAATTGGACAGA
P125	6	398908	TACCCCACTATGTGGCAGGT	GCGACATGTTGTACTGTCACG
P126	6	4897494	GGAACAGGAGATCTAACTTTTGCTT	AGGCACTCCCATCTTCCATTG
P127	6	6172004	TTTTGCATCCAGGCGGAGTA	TTGGGTCATGAGATGTGACGTG
P128	6	7127608	CCAGTTGTAGGTTTAGGCACA	GATAATGCTGCATCCCGGAC
P129	6	8962359	AGCCAATACCCAAAGACGCT	TTGGCAAGCACCCAATCAGA
P130	7	1015839	CTCTTCTGGGATGTCTTCCACC	ATGCGAACTCGGTCCTAACTG
P131	7	10252311	TGGCGAATGGTTAATCTGCC	ACCCCCATTTTATGACAAACAC
P132	7	15623856	GGAACAATGTTGAGTGTTTCCCA	AATGACTTGCTGGTAGGAACAT
P133	7	15730022	TGTCCACTGTGACATGCGTA	CCGCGCGCAAGATTATATCAG
P134	7	15869472	TGAAACCAAGCAAGGCAACTG	AGAACCAGCGTCTTCTTTCCT
P135	7	17410372	GGGGAAACCATGTTCCTCTGA	GATCAACCGAAGGTCGCTCT
P136	7	18503331	TCAACATGCACAAAAACGCCT	ACGGCTGGTGTGGTGTTAAT
P137	7	196757	TGCATACTCTGTTCTTCCAACC	CTCATCGCCCTAGCATACCC
P138	7	21050375	GTTGGCATGGTTGCATCACC	TGTACGTACCAGCTTTAGTCGT
P139	7	21756970	TTTCCACAAGAATGGGGACTT	GTCAGGAAATACCATGGTTGGA
P140	7	22518506	CACCCAAAAGCGCAATGTCC	AGTAGCAGCTGTAGGCTTGTAA
P141	7	23076434	TGGGTCAATTTCCATTCGTTGA	CTTCGCAGCCTTTCTTATCTGC
P142	7	23507580	TGTCAAGAATCAAGCAATTGGGG	TCTTGTGATACGTGCTAGTTGT
P143	7	25017683	GCAGTTGTGCTGCCCCTTA	CACAGGACGCAGTAGTAAGC
P144	7	25798104	ACACTGCTCTTGAGTTGTTCA	TATTCCCTTCGGAGCGTCAC
P145	7	2601389	AGATTTAGCAGTCACCACGAGC	GCTTGCCTTCTTAATGTGTGTGT
P146	7	26077039	GTAGGAGACGAGGACGAGGT	TCCATCCATCCATCGATCTGAG
P147	7	26631195	AACATACCGTCCTGGTGGTG	GCAGGAACGTAAATGTCGCA
P148	7	27706750	CCATGCCATCCCAGCAAAAC	TGACACAGCAAACTGATCCCA
P149	7	28928954	AGCATCAGCAGTGAGTGGTC	TGGACCCAAGAACAAGTGACA
P150	7	29166494	TGGGAGTATGGGGCTACAGT	AGATTGGAGACTTAGCTTTCAACG
P151	7	4467649	CGAATCGCTGTAAGCCCCT	CAACGCCACACTGATCGCT
P152	7	8482634	TGAGCATCTGTTATCCAGCC	GAGAAGAAGCGTCCAACAAGAA
P153	8	14321370	CCGTTGAGAATCCAATGCGG	CCGGAGGGTGACTCAAAGAAC
P154	8	15501688	AAGGGCCATGTGGGTGGAAT	AGGTCATGGCAAGAACATCTGAA
P155	8	20359637	TTCTCGATGAGAGCAAACATTAGT	ACCAGTGTTTTAGTGGCGAAT
P156	8	20794697	TGCTCAGAAGTTTGTCCCTACC	GCACTGCTTGTTGCGAATAGA
P157	8	21000254	GTGCTGGGACTAACACGAAG	TAGTAGGTGGACGATGGCGA
P158	8	21568340	TTGGGCCTATTCAGGGGATG	AGCAACTAATCCTCAGTTCTAGC
P159	8	22624740	AAGACAGCGAGTGCACCTAC	GAGGGCCATATCGTCAACCA
P160	8	23402956	GCAAGGATTCTGCCTCCACTA	TTGAGGCCTGATCGGTTTTGA
P161	8	26073785	CCGCTTCAGACTTCAGTAACCA	CTCGAATTCCACCAGGGAAC
P162	8	26531612	GCAAGTGATTCACAAGCCGT	CATCCCAGTTTGAGGCAGGT
P163	8	27305794	TGATGTGACGACAAAGCTTGAG	CCATGTCCGATCATACCGCA
P164	8	27602379	TCTGAATAGGCCCAAAATTAGTGA	TGTGTAGCGGATACTTGCAT
P165	8	27903039	ACTCTGTAGCTTCTGTGATTGGT	TGAGTAGCTAAAAAGAAGATGGCCT
P166	8	28272466	ACCAACAGACACCATCAAGTCA	TTGCTGCTGGAATGGGGATG
P167	8	28274086	AGCGTGCAAACTACGAGAATC	TATGTGCCCCCTCTCTACTGT
P168	8	28401253	AGCAAACCATCCATTCTAGGGAG	TTAGCAGAGTGGTGCGTCG
P169	8	3864413	GGCCGAACGGATAGACCAC	GTGCATATGAACTCAGCAAAGCA
P170	8	449607	GGCTTATCATTGCACAGCCG	GGCTGCCTCTCTCAACATCA
P171	8	4497118	AAAGCATCCTACACGATGGACA	AGCCGAGAATCGCAACAAGT
P172	8	4708340	TCTGCCATTGCTCCCTGTTTTA	GAACAGCAATACCCACAAGCA
P173	8	662367	TAAGCTTGGACAGGCGGTG	GTAGCGTATGTTTCTGCGCC
P174	8	8904927	CTGGGTGCTGTCTTTTGGGA	GTGGGCTGCAAAGTTCATGG
P175	9	10330911	TGCCAAAGTTTCGTGGATTGT	ACCCTCATTGATTAGCTTGTGC
P176	9	11940011	GGACCGACTTTGAGGTCCAT	AGAATTTCGACCACTGCCCA
P177	9	12968411	ACACTGTTAGCCCGGAGATG	AGGGGGAAATTTGTTTGTTTCCG
P178	9	13569798	ACACAATTGGAGTTGCGAGT	TGTTGAGCCAACTGGTGTGT
P179	9	14676431	CGAATCGCCCAAGGCTAGA	CTGGGAGAGAGACACCAAACC
P180	9	14682927	TCAGATGGTAGGGAAGCCAGA	TCAAAGGGTGCATTCCATCT
P181	9	14716537	GGCAAACCAACCACAATTCC	ATGCCACCAGATCAAAAGGG
P182	9	15369522	TGCTTCATCCCTGACAAAATGAAC	TGGTGAACAGTCAGGAACTCAG
P183	9	16455277	GGTCCAGGAACCCCGAATG	GGGCTGGTGTACAGGGAAATC
P184	9	16781773	CGCGGTTAGTTGTGGGGTAT	TTACAAAGGTTTGGGCGCTG
P185	9	17026451	CCGGGTAGCTTGGCCATTTC	GTTGTTCTCAAGGCGGGTTTC
P186	9	17222104	GTCCGCCAGCTCAACACCTA	TTGAATACAGAACGCAGATACAGGA
P187	9	19415546	ACGAAGCGCAAAACAAGTCT	GCATTTCAAATTCAGGACCCCA
P188	9	21924036	TAGCGATTCAGGTCCAGGTG	GCATTGTCAGAGTCTCCATGA
P189	9	21938536	TTACGAATTTTGTTCGATCCGATT	GTATCCGAAACCGCCAATCC
